# Supplementary material for: Inference of glioblastoma migration and proliferation rates using single time-point images
Source: Commun Biol. 2023 Apr 13;6:402. doi: 10.1038/s42003-023-04750-0 (PMC10102065; doi:10.1038/s42003-023-04750-0)
Supplement: Supplementary file 4 — Supplementary Data [file 42003_2023_4750_MOESM4_ESM.xlsx]

## Sheet: Cell cultures
Cell culture	In untreated validation set	In treated validation set	Cell Passage	Subtype
U3013MG	Yes	Yes	18	Proneural
U3028MG	Yes	No	23	Proneural
U3031MG	No	No	25	Classical
U3054MG	Yes	Yes	24	Mesenchymal	doublet
U3051MG	Yes	No	24	Mesenchymal
U3054MG	Yes	No	24	Mesenchymal	doublet
U3179MG	Yes	No	25	Classical
U3180MG	Yes	Yes	25	Classical
U3220MG	Yes	Yes	24	Mesenchymal
U3275MG	Yes	No	13	Mesenchymal
U3279MG	Yes	No	12	Mesenchymal

## Sheet: Neural network parameters
Network parameters
Epochs	2000
Image tile size (pixels)	512 x 512
Training images	Drugscreen: 45, Incucyte: 25
Layers per block	2
Downsampling blocks	7
Number of filters in top layer	32
Loss	Pixel-weighted categorical cross-entropy
Data augmentation
Random zoom	1.2
Random horizontal flips	Yes
Random vertical flips	Yes
Random rotation	360 degrees
Random shear	1.2
Class balance	Inverse class pixel frequency

## Sheet: Simulation parameters
Parameters
Log10 proliferation prior (divisions per second)	U(-6, -5.4)
Log10 diffusion prior (μm^2/s)	U(-2, 1)
Cell radius prior (μm)	U(2, 20)
Artificial well size (μm)	912.6
Artificial camera size (μm)	720
Simulation min step (s)	50
Simulation time (s)	345600
Wall edge repulsion force	0.01
Cell-cell repulsion force	0.1
Pair correlation max distance (μm)	65
Pair correlation delta distance (μm)	2.6
Gamma	1
Beta	0.8

## Sheet: F4A
Mixed Linear Model Regression Results =================================================================================================== Model: MixedLM Dependent Variable: Diffusion No. Observations: 18266 Method: REML No. Groups: 32 Scale: 0.2049 Min. group size: 36 Log-Likelihood: -12742.8480 Max. group size: 828 Converged: Yes Mean group size: 570.8 -------------------------------------------…

## Sheet: GO_Biological_Process_2018
GeneSet	DiffusionEffect	DiffusionPValue	N
de novo' posttranslational protein folding (GO:0051084)	-0.0444044	0.660895	100
2-oxoglutarate metabolic process (GO:0006103)	0.184122	0.0666856	100
3'-UTR-mediated mRNA stabilization (GO:0070935)	0.134533	0.182041	100
3'-phosphoadenosine 5'-phosphosulfate metabolic process (GO:0050427)	-0.23796	0.0171241	100
7-methylguanosine RNA capping (GO:0009452)	0.396112	4.51346e-05	100
7-methylguanosine mRNA capping (GO:0006370)	0.396112	4.51346e-05	100
ATP biosynthetic process (GO:0006754)	0.0917852	0.363756	100
ATP generation from ADP (GO:0006757)	-0.141554	0.160072	100
ATP metabolic process (GO:0046034)	0.201776	0.0440988	100
ATP synthesis coupled proton transport (GO:0015986)	0.0567657	0.574816	100
ATP-dependent chromatin remodeling (GO:0043044)	0.161728	0.107934	100
Arp2/3 complex-mediated actin nucleation (GO:0034314)	0.0208701	0.836713	100
B cell activation (GO:0042113)	-0.194251	0.0527965	100
B cell differentiation (GO:0030183)	-0.260954	0.00873296	100
B cell proliferation (GO:0042100)	-0.338122	0.000580364	100
B cell receptor signaling pathway (GO:0050853)	0.213885	0.0326179	100
BMP signaling pathway (GO:0030509)	0.353555	0.000308119	100
C-terminal protein amino acid modification (GO:0018410)	-0.211077	0.035027	100
C-terminal protein lipidation (GO:0006501)	-0.207333	0.0384703	100
C21-steroid hormone metabolic process (GO:0008207)	-0.164368	0.102226	100
CENP-A containing chromatin organization (GO:0061641)	-0.332649	0.000720886	100
CENP-A containing nucleosome assembly (GO:0034080)	-0.332649	0.000720886	100
COPII vesicle coating (GO:0048208)	0.357204	0.000264024	100
COPII-coated vesicle budding (GO:0090114)	0.352523	0.000321773	100
DNA alkylation (GO:0006305)	-0.172349	0.0864039	100
DNA biosynthetic process (GO:0071897)	-0.199856	0.0461964	100
DNA catabolic process (GO:0006308)	-0.192787	0.0546431	100
DNA catabolic process, endonucleolytic (GO:0000737)	-0.299718	0.00244987	100
DNA conformation change (GO:0071103)	-0.222826	0.0258576	100
DNA damage checkpoint (GO:0000077)	-0.0841164	0.405372	100
DNA damage response, signal transduction by p53 class mediator (GO:0030330)	0.0387039	0.702227	100
DNA damage response, signal transduction by p53 class mediator resulting in cell cycle arrest (GO:0006977)	-0.0210621	0.835232	100
DNA double-strand break processing (GO:0000729)	0.0921092	0.362058	100
DNA duplex unwinding (GO:0032508)	0.179214	0.0744105	100
DNA geometric change (GO:0032392)	-0.123456	0.221054	100
DNA ligation (GO:0006266)	-0.114311	0.257441	100
DNA metabolic process (GO:0006259)	-0.207273	0.0385277	100
DNA methylation (GO:0006306)	-0.13601	0.177249	100
DNA methylation or demethylation (GO:0044728)	-0.172349	0.0864039	100
DNA packaging (GO:0006323)	-0.119472	0.236435	100
DNA recombination (GO:0006310)	-0.198296	0.047961	100
DNA repair (GO:0006281)	-0.21745	0.0297627	100
DNA replication (GO:0006260)	-0.205209	0.0405466	100
DNA replication checkpoint (GO:0000076)	-0.214749	0.0319053	100
DNA replication initiation (GO:0006270)	-0.290117	0.00341213	100
DNA replication-independent nucleosome assembly (GO:0006336)	-0.241968	0.0152908	100
DNA strand elongation involved in DNA replication (GO:0006271)	-0.225671	0.0239744	100
DNA synthesis involved in DNA repair (GO:0000731)	-0.162844	0.105492	100
DNA-dependent DNA replication (GO:0006261)	-0.325989	0.000933619	100
DNA-dependent DNA replication maintenance of fidelity (GO:0045005)	-0.109199	0.279476	100
DNA-templated transcription, elongation (GO:0006354)	0.473351	6.57105e-07	100
DNA-templated transcription, initiation (GO:0006352)	0.487153	2.75037e-07	100
DNA-templated transcription, termination (GO:0006353)	-0.0292469	0.772693	100
ER to Golgi vesicle-mediated transport (GO:0006888)	0.434239	6.36669e-06	100
ERAD pathway (GO:0036503)	0.479208	4.56194e-07	100
ERBB signaling pathway (GO:0038127)	0.601044	3.80208e-11	100
ERBB2 signaling pathway (GO:0038128)	0.536058	9.04753e-09	100
ERK1 and ERK2 cascade (GO:0070371)	0.439136	4.86432e-06	100
Fc receptor mediated stimulatory signaling pathway (GO:0002431)	0.558476	1.56378e-09	100
Fc receptor signaling pathway (GO:0038093)	0.404404	3.00743e-05	100
Fc-epsilon receptor signaling pathway (GO:0038095)	0.427963	8.9356e-06	100
Fc-gamma receptor signaling pathway (GO:0038094)	0.532241	1.20458e-08	100
Fc-gamma receptor signaling pathway involved in phagocytosis (GO:0038096)	0.541122	6.15414e-09	100
G-protein coupled acetylcholine receptor signaling pathway (GO:0007213)	-0.232715	0.0198072	100
G-protein coupled glutamate receptor signaling pathway (GO:0007216)	-0.0566337	0.575707	100
G-protein coupled receptor signaling pathway, coupled to cyclic nucleotide second messenger (GO:0007187)	-0.0786319	0.436783	100
G1/S transition of mitotic cell cycle (GO:0000082)	-0.157588	0.11738	100
G2 DNA damage checkpoint (GO:0031572)	-0.171569	0.0878589	100
G2/M transition of mitotic cell cycle (GO:0000086)	0.0360996	0.721411	100
GPI anchor biosynthetic process (GO:0006506)	0.312595	0.00154339	100
GPI anchor metabolic process (GO:0006505)	0.256394	0.010027	100
GTP metabolic process (GO:0046039)	0.220282	0.0276475	100
Golgi organization (GO:0007030)	0.351395	0.000337332	100
Golgi to endosome transport (GO:0006895)	0.305167	0.00201988	100
Golgi to plasma membrane protein transport (GO:0043001)	0.530681	1.35273e-08	100
Golgi to plasma membrane transport (GO:0006893)	0.492301	1.96783e-07	100
Golgi vesicle transport (GO:0048193)	0.483468	3.48332e-07	100
I-kappaB kinase/NF-kappaB signaling (GO:0007249)	0.233795	0.0192268	100
IRE1-mediated unfolded protein response (GO:0036498)	0.379682	9.77833e-05	100
JAK-STAT cascade (GO:0007259)	0.345383	0.000432598	100
JAK-STAT cascade involved in growth hormone signaling pathway (GO:0060397)	0.0932253	0.356245	100
JNK cascade (GO:0007254)	0.336394	0.000621761	100
L-alpha-amino acid transmembrane transport (GO:1902475)	0.282112	0.00445993	100
L-amino acid transport (GO:0015807)	0.161116	0.109292	100
MAPK cascade (GO:0000165)	0.423606	1.12613e-05	100
MyD88-dependent toll-like receptor signaling pathway (GO:0002755)	-0.142058	0.158574	100
MyD88-independent toll-like receptor signaling pathway (GO:0002756)	0.100834	0.318177	100
N-glycan processing (GO:0006491)	0.437048	5.45877e-06	100
N-terminal protein amino acid modification (GO:0031365)	0.141698	0.159643	100
NAD biosynthetic process (GO:0009435)	0.0718152	0.477679	100
NAD metabolic process (GO:0019674)	0.310303	0.00167822	100
NADH dehydrogenase complex assembly (GO:0010257)	0.106391	0.292101	100
NADP metabolic process (GO:0006739)	0.164608	0.10172	100
NIK/NF-kappaB signaling (GO:0038061)	0.273759	0.0058507	100
NLS-bearing protein import into nucleus (GO:0006607)	0.406733	2.67824e-05	100
Notch receptor processing (GO:0007220)	0.131257	0.193016	100
Notch signaling pathway (GO:0007219)	0.293321	0.00305873	100
O-glycan processing (GO:0016266)	0.135302	0.179536	100
RNA 3'-end processing (GO:0031123)	-0.0626223	0.535944	100
RNA biosynthetic process (GO:0032774)	0.351635	0.000333965	100
RNA catabolic process (GO:0006401)	0.0242544	0.810695	100
RNA export from nucleus (GO:0006405)	0.00825683	0.935019	100
RNA metabolic process (GO:0016070)	0.0930933	0.35693	100
RNA methylation (GO:0001510)	0.0185059	0.854996	100
RNA modification (GO:0009451)	0.0151815	0.880832	100
RNA phosphodiester bond hydrolysis (GO:0090501)	0.129709	0.198365	100
RNA polyadenylation (GO:0043631)	0.356904	0.000267417	100
RNA processing (GO:0006396)	0.105491	0.296226	100
RNA secondary structure unwinding (GO:0010501)	0.111923	0.267582	100
RNA splicing (GO:0008380)	0.0358596	0.723188	100
RNA splicing, via transesterification reactions (GO:0000375)	0.248821	0.012549	100
RNA splicing, via transesterification reactions with bulged adenosine as nucleophile (GO:0000377)	0.0535614	0.596625	100
RNA stabilization (GO:0043489)	0.069511	0.491955	100
RNA transport (GO:0050658)	0.0320912	0.751275	100
RNA-dependent DNA biosynthetic process (GO:0006278)	0.269751	0.00664557	100
Rab protein signal transduction (GO:0032482)	0.400744	3.60243e-05	100
Rac protein signal transduction (GO:0016601)	0.282964	0.00433615	100
Ras protein signal transduction (GO:0007265)	0.47508	5.90438e-07	100
Rho protein signal transduction (GO:0007266)	0.287921	0.00367505	100
SCF-dependent proteasomal ubiquitin-dependent protein catabolic process (GO:0031146)	0.177822	0.0767277	100
SRP-dependent cotranslational protein targeting to membrane (GO:0006614)	-0.496202	1.52137e-07	100
STAT cascade (GO:0097696)	0.330837	0.000773874	100
T cell activation (GO:0042110)	-0.314815	0.00142224	100
T cell activation involved in immune response (GO:0002286)	-0.267015	0.00724169	100
T cell differentiation (GO:0030217)	-0.149487	0.137695	100
T cell migration (GO:0072678)	-0.210285	0.0357329	100
T cell receptor signaling pathway (GO:0050852)	0.223234	0.02558	100
TOR signaling (GO:0031929)	0.187279	0.0620713	100
TRIF-dependent toll-like receptor signaling pathway (GO:0035666)	0.110531	0.273616	100
Wnt signaling pathway (GO:0016055)	0.374305	0.000124834	100
Wnt signaling pathway, calcium modulating pathway (GO:0007223)	0.319988	0.00117275	100
Wnt signaling pathway, planar cell polarity pathway (GO:0060071)	0.281884	0.00449359	100
acetylcholine receptor signaling pathway (GO:0095500)	-0.194335	0.0526922	100
actin cytoskeleton reorganization (GO:0031532)	0.417654	1.53686e-05	100
actin filament bundle assembly (GO:0051017)	0.221998	0.026429	100
actin filament bundle organization (GO:0061572)	0.256694	0.00993699	100
actin filament organization (GO:0007015)	0.367897	0.000166099	100
actin filament polymerization (GO:0030041)	0.00824482	0.935113	100
actin nucleation (GO:0045010)	0.0234983	0.81649	100
actin polymerization or depolymerization (GO:0008154)	0.269223	0.00675711	100
actin-myosin filament sliding (GO:0033275)	0.205905	0.0398562	100
action potential (GO:0001508)	0.516436	3.79848e-08	100
activation of GTPase activity (GO:0090630)	0.234671	0.0187669	100
activation of JUN kinase activity (GO:0007257)	0.274227	0.00576362	100
activation of MAPK activity (GO:0000187)	0.221614	0.0266977	100
activation of MAPKK activity (GO:0000186)	0.447369	3.06445e-06	100
activation of adenylate cyclase activity (GO:0007190)	-0.265287	0.0076421	100
activation of cysteine-type endopeptidase activity involved in apoptotic process (GO:0006919)	-0.0215422	0.831531	100
activation of phospholipase C activity (GO:0007202)	-0.124932	0.215539	100
activation of protein kinase A activity (GO:0034199)	0.463726	1.17975e-06	100
activation of protein kinase B activity (GO:0032148)	0.437552	5.30932e-06	100
activation of protein kinase activity (GO:0032147)	0.449061	2.78263e-06	100
activin receptor signaling pathway (GO:0032924)	0.0162016	0.872889	100
actomyosin structure organization (GO:0031032)	0.316916	0.00131564	100
acute inflammatory response (GO:0002526)	-0.22495	0.0244397	100
acute-phase response (GO:0006953)	-0.430759	7.68957e-06	100
acyl-CoA metabolic process (GO:0006637)	0.0733393	0.46836	100
acylglycerol biosynthetic process (GO:0046463)	-0.0683708	0.499102	100
acylglycerol catabolic process (GO:0046464)	-0.238272	0.0169748	100
acylglycerol homeostasis (GO:0055090)	-0.271527	0.00628226	100
acylglycerol metabolic process (GO:0006639)	-0.05961	0.555774	100
adenylate cyclase-activating G-protein coupled receptor signaling pathway (GO:0007189)	-0.194695	0.0522468	100
adenylate cyclase-activating adrenergic receptor signaling pathway (GO:0071880)	-0.0313711	0.75668	100
adenylate cyclase-inhibiting G-protein coupled receptor signaling pathway (GO:0007193)	-0.0587579	0.561447	100
adenylate cyclase-modulating G-protein coupled receptor signaling pathway (GO:0007188)	-0.0594539	0.556811	100
adherens junction organization (GO:0034332)	0.356916	0.000267281	100
adrenergic receptor signaling pathway (GO:0071875)	0.0694149	0.492555	100
aerobic respiration (GO:0009060)	0.253117	0.0110577	100
alpha-amino acid catabolic process (GO:1901606)	0.170477	0.0899286	100
alpha-amino acid metabolic process (GO:1901605)	0.0992259	0.325996	100
ameboidal-type cell migration (GO:0001667)	0.133729	0.184692	100
amide biosynthetic process (GO:0043604)	0.146127	0.146865	100
amide transport (GO:0042886)	0.32126	0.00111784	100
amino acid transmembrane transport (GO:0003333)	0.0435524	0.667012	100
amino acid transport (GO:0006865)	-0.216322	0.0306425	100
aminoglycan biosynthetic process (GO:0006023)	0.489517	2.36003e-07	100
aminoglycan catabolic process (GO:0006026)	0.433735	6.54401e-06	100
aminoglycan metabolic process (GO:0006022)	0.247141	0.0131782	100
ammonium transport (GO:0015696)	0.0281548	0.780964	100
anaphase-promoting complex-dependent catabolic process (GO:0031145)	-0.0623822	0.537512	100
anatomical structure homeostasis (GO:0060249)	0.0691989	0.493906	100
androgen metabolic process (GO:0008209)	-0.100402	0.320266	100
androgen receptor signaling pathway (GO:0030521)	0.461554	1.34303e-06	100
anion homeostasis (GO:0055081)	-0.104362	0.30145	100
anion transmembrane transport (GO:0098656)	-0.0868407	0.390278	100
anion transport (GO:0006820)	-0.319856	0.00117859	100
anterior/posterior axis specification (GO:0009948)	-0.270531	0.00648378	100
anterior/posterior pattern specification (GO:0009952)	-0.152499	0.12985	100
anterograde axonal transport (GO:0008089)	0.390219	5.98378e-05	100
anterograde trans-synaptic signaling (GO:0098916)	0.099514	0.324587	100
antibacterial humoral response (GO:0019731)	-0.293909	0.00299756	100
antigen processing and presentation of exogenous peptide antigen (GO:0002478)	0.453957	2.09869e-06	100
antigen processing and presentation of exogenous peptide antigen via MHC class I (GO:0042590)	0.0911851	0.366914	100
antigen processing and presentation of exogenous peptide antigen via MHC class I, TAP-dependent (GO:0002479)	0.109439	0.278414	100
antigen processing and presentation of exogenous peptide antigen via MHC class II (GO:0019886)	0.453957	2.09869e-06	100
antigen processing and presentation of peptide antigen via MHC class I (GO:0002474)	0.140282	0.163899	100
antigen processing and presentation of peptide antigen via MHC class II (GO:0002495)	0.461998	1.308e-06	100
antigen receptor-mediated signaling pathway (GO:0050851)	0.269931	0.00660792	100
antimicrobial humoral immune response mediated by antimicrobial peptide (GO:0061844)	-0.328293	0.000854286	100
aorta morphogenesis (GO:0035909)	-0.267495	0.00713381	100
apical junction assembly (GO:0043297)	0.209937	0.0360469	100
apoptotic DNA fragmentation (GO:0006309)	-0.0411281	0.684535	100
apoptotic cell clearance (GO:0043277)	0.0484368	0.632252	100
apoptotic mitochondrial changes (GO:0008637)	0.232199	0.0200897	100
apoptotic nuclear changes (GO:0030262)	-0.12378	0.219835	100
apoptotic process (GO:0006915)	0.0521332	0.606463	100
arachidonic acid metabolic process (GO:0019369)	-0.362772	0.000207828	100
aromatic amino acid family catabolic process (GO:0009074)	-0.0184578	0.855368	100
artery development (GO:0060840)	0.049961	0.621563	100
artery morphogenesis (GO:0048844)	0.192859	0.0545511	100
aspartate family amino acid catabolic process (GO:0009068)	0.330189	0.000793672	100
atrioventricular valve morphogenesis (GO:0003181)	0.181326	0.0710024	100
autonomic nervous system development (GO:0048483)	0.330489	0.000784449	100
autophagosome assembly (GO:0000045)	0.525377	1.998e-08	100
autophagosome maturation (GO:0097352)	0.490957	2.14872e-07	100
autophagosome organization (GO:1905037)	0.523516	2.28724e-08	100
autophagy of mitochondrion (GO:0000422)	0.344374	0.000450804	100
autophagy of nucleus (GO:0044804)	0.114827	0.255285	100
axon development (GO:0061564)	0.587015	1.3738e-10	100
axon extension (GO:0048675)	0.547159	3.85505e-09	100
axon guidance (GO:0007411)	0.664062	5.03093e-14	100
axonal transport (GO:0098930)	0.466067	1.02496e-06	100
axonemal dynein complex assembly (GO:0070286)	0.406481	2.71217e-05	100
axoneme assembly (GO:0035082)	0.38363	8.1506e-05	100
axonogenesis (GO:0007409)	0.699778	5.49219e-16	100
base conversion or substitution editing (GO:0016553)	-0.117672	0.243623	100
base-excision repair (GO:0006284)	-0.38465	7.77312e-05	100
beta-catenin destruction complex disassembly (GO:1904886)	-0.153939	0.126222	100
beta-catenin-TCF complex assembly (GO:1904837)	0.432223	7.10429e-06	100
bicarbonate transport (GO:0015701)	0.0313231	0.757041	100
bicellular tight junction assembly (GO:0070830)	0.105731	0.295122	100
bile acid and bile salt transport (GO:0015721)	0.080072	0.428404	100
bile acid biosynthetic process (GO:0006699)	0.593363	7.74076e-11	100
bile acid metabolic process (GO:0008206)	0.564068	9.88677e-10	100
blood circulation (GO:0008015)	-0.245965	0.0136348	100
blood vessel endothelial cell migration (GO:0043534)	0.238056	0.017078	100
bone development (GO:0060348)	0.302286	0.00223785	100
bone morphogenesis (GO:0060349)	0.46369	1.1823e-06	100
brain development (GO:0007420)	0.425419	1.02321e-05	100
branched-chain amino acid catabolic process (GO:0009083)	0.286493	0.0038556	100
branched-chain amino acid metabolic process (GO:0009081)	0.216358	0.0306141	100
branching involved in ureteric bud morphogenesis (GO:0001658)	0.104482	0.300892	100
branching morphogenesis of an epithelial tube (GO:0048754)	0.183522	0.0675936	100
cAMP metabolic process (GO:0046058)	-0.0520972	0.606712	100
cAMP-mediated signaling (GO:0019933)	-0.0887129	0.380102	100
cGMP biosynthetic process (GO:0006182)	0.0624422	0.53712	100
cGMP metabolic process (GO:0046068)	-0.0479208	0.635888	100
calcium ion homeostasis (GO:0055074)	0.218098	0.029267	100
calcium ion import (GO:0070509)	0.0559016	0.580661	100
calcium ion transmembrane import into cytosol (GO:0097553)	0.0212661	0.833659	100
calcium ion transmembrane transport (GO:0070588)	0.0744914	0.461382	100
calcium ion transport (GO:0006816)	0.174641	0.0822391	100
calcium ion transport into cytosol (GO:0060402)	0.268527	0.00690667	100
calcium-dependent cell-cell adhesion via plasma membrane cell adhesion molecules (GO:0016339)	0.394215	4.94506e-05	100
calcium-independent cell-cell adhesion via plasma membrane cell-adhesion molecules (GO:0016338)	-0.161488	0.108465	100
calcium-mediated signaling (GO:0019722)	0.201548	0.0443437	100
calcium-mediated signaling using intracellular calcium source (GO:0035584)	-0.148635	0.139978	100
camera-type eye development (GO:0043010)	0.425263	1.03171e-05	100
canonical Wnt signaling pathway (GO:0060070)	0.226883	0.0232082	100
canonical glycolysis (GO:0061621)	-0.263354	0.00811279	100
carbohydrate biosynthetic process (GO:0016051)	0.346115	0.000419804	100
carbohydrate catabolic process (GO:0016052)	-0.151239	0.133089	100
carbohydrate derivative biosynthetic process (GO:1901137)	-0.122988	0.222824	100
carbohydrate homeostasis (GO:0033500)	-0.0183978	0.855833	100
carboxylic acid biosynthetic process (GO:0046394)	0.0335194	0.74059	100
carboxylic acid catabolic process (GO:0046395)	-0.109223	0.279369	100
carboxylic acid metabolic process (GO:0019752)	-0.625095	3.61379e-12	100
carboxylic acid transmembrane transport (GO:1905039)	-0.020018	0.843293	100
carboxylic acid transport (GO:0046942)	-0.320408	0.00115435	100
cardiac atrium morphogenesis (GO:0003209)	0.229487	0.0216324	100
cardiac epithelial to mesenchymal transition (GO:0060317)	-0.0554935	0.58343	100
cardiac muscle cell action potential (GO:0086001)	0.519784	2.99269e-08	100
cardiac muscle cell action potential involved in contraction (GO:0086002)	0.374329	0.000124699	100
cardiac muscle cell contraction (GO:0086003)	0.472715	6.83394e-07	100
cardiac muscle cell development (GO:0055013)	0.10435	0.301506	100
cardiac muscle contraction (GO:0060048)	0.307831	0.00183553	100
cardiac muscle tissue development (GO:0048738)	-0.0130573	0.897408	100
cardiac muscle tissue morphogenesis (GO:0055008)	0.0308071	0.760922	100
cardiac myofibril assembly (GO:0055003)	-0.200036	0.0459963	100
cardiac ventricle development (GO:0003231)	0.241608	0.0154482	100
cardiac ventricle morphogenesis (GO:0003208)	0.0511731	0.613117	100
cargo loading into vesicle (GO:0035459)	0.181422	0.0708505	100
cartilage development (GO:0051216)	0.214713	0.0319347	100
cation transmembrane transport (GO:0098655)	-0.347435	0.000397607	100
cation transport (GO:0006812)	-0.256706	0.00993341	100
cell chemotaxis (GO:0060326)	-0.143162	0.15533	100
cell cycle G1/S phase transition (GO:0044843)	-0.175962	0.0799142	100
cell cycle G2/M phase transition (GO:0044839)	0.0445245	0.660035	100
cell junction assembly (GO:0034329)	0.435704	5.87693e-06	100
cell morphogenesis (GO:0000902)	0.645485	4.16839e-13	100
cell morphogenesis involved in differentiation (GO:0000904)	0.272079	0.00617298	100
cell morphogenesis involved in neuron differentiation (GO:0048667)	0.683084	4.91296e-15	100
cell projection assembly (GO:0030031)	0.309595	0.00172198	100
cell-cell adhesion mediated by cadherin (GO:0044331)	0.562808	1.09709e-09	100
cell-cell adhesion via plasma-membrane adhesion molecules (GO:0098742)	0.409205	2.3658e-05	100
cell-cell junction assembly (GO:0007043)	0.353783	0.000305176	100
cell-cell junction organization (GO:0045216)	0.464194	1.14712e-06	100
cell-matrix adhesion (GO:0007160)	0.317264	0.0012987	100
cell-substrate adherens junction assembly (GO:0007045)	0.288257	0.00363368	100
cellular amide metabolic process (GO:0043603)	0.137426	0.172738	100
cellular amino acid biosynthetic process (GO:0008652)	0.135422	0.179147	100
cellular amino acid catabolic process (GO:0009063)	0.326949	0.000899781	100
cellular biogenic amine biosynthetic process (GO:0042401)	-0.0605341	0.549654	100
cellular calcium ion homeostasis (GO:0006874)	0.1979	0.0484178	100
cellular defense response (GO:0006968)	-0.578134	3.00286e-10	100
cellular divalent inorganic cation homeostasis (GO:0072503)	0.316484	0.00133696	100
cellular glucose homeostasis (GO:0001678)	0.330585	0.000781519	100
cellular iron ion homeostasis (GO:0006879)	0.238452	0.0168892	100
cellular lipid catabolic process (GO:0044242)	0.267627	0.00710439	100
cellular macromolecular complex assembly (GO:0034622)	0.0433843	0.668221	100
cellular macromolecule biosynthetic process (GO:0034645)	-0.377618	0.00010745	100
cellular macromolecule catabolic process (GO:0044265)	-0.22363	0.0253129	100
cellular metal ion homeostasis (GO:0006875)	0.14339	0.154666	100
cellular modified amino acid biosynthetic process (GO:0042398)	0.205869	0.0398916	100
cellular monovalent inorganic cation homeostasis (GO:0030004)	0.127057	0.207776	100
cellular nitrogen compound biosynthetic process (GO:0044271)	-0.255986	0.0101506	100
cellular polysaccharide biosynthetic process (GO:0033692)	0.0254785	0.801332	100
cellular polysaccharide catabolic process (GO:0044247)	0.207741	0.0380818	100
cellular protein catabolic process (GO:0044257)	-0.0109451	0.913934	100
cellular protein complex assembly (GO:0043623)	0.592823	8.13183e-11	100
cellular protein complex localization (GO:0034629)	0.35808	0.000254341	100
cellular protein localization (GO:0034613)	0.452661	2.26236e-06	100
cellular protein metabolic process (GO:0044267)	-0.160852	0.109881	100
cellular protein modification process (GO:0006464)	0.439472	4.77456e-06	100
cellular respiration (GO:0045333)	0.275656	0.00550499	100
cellular response to BMP stimulus (GO:0071773)	0.341302	0.000510718	100
cellular response to DNA damage stimulus (GO:0006974)	-0.117504	0.244301	100
cellular response to UV (GO:0034644)	0.131173	0.193304	100
cellular response to acid chemical (GO:0071229)	0.256958	0.00985835	100
cellular response to alcohol (GO:0097306)	0.40342	3.15765e-05	100
cellular response to alkaloid (GO:0071312)	0.080264	0.427294	100
cellular response to amino acid starvation (GO:0034198)	0.354707	0.000293511	100
cellular response to amino acid stimulus (GO:0071230)	0.468551	8.81788e-07	100
cellular response to ammonium ion (GO:0071242)	-0.122832	0.223415	100
cellular response to amyloid-beta (GO:1904646)	0.298914	0.00251987	100
cellular response to cAMP (GO:0071320)	0.305923	0.00196593	100
cellular response to cadmium ion (GO:0071276)	0.0580258	0.566343	100
cellular response to calcium ion (GO:0071277)	0.253033	0.0110853	100
cellular response to catecholamine stimulus (GO:0071870)	0.466487	9.99295e-07	100
cellular response to copper ion (GO:0071280)	0.104506	0.30078	100
cellular response to cytokine stimulus (GO:0071345)	0.116628	0.24786	100
cellular response to decreased oxygen levels (GO:0036294)	0.159604	0.112703	100
cellular response to drug (GO:0035690)	0.42273	1.1793e-05	100
cellular response to dsRNA (GO:0071359)	-0.00819682	0.93549	100
cellular response to epidermal growth factor stimulus (GO:0071364)	0.405497	2.84857e-05	100
cellular response to estradiol stimulus (GO:0071392)	-0.0909331	0.368246	100
cellular response to fibroblast growth factor stimulus (GO:0044344)	0.384014	8.00653e-05	100
cellular response to gamma radiation (GO:0071480)	0.429715	8.13435e-06	100
cellular response to glucagon stimulus (GO:0071377)	0.372673	0.000134328	100
cellular response to glucocorticoid stimulus (GO:0071385)	0.363552	0.000200905	100
cellular response to glucose starvation (GO:0042149)	0.527993	1.64975e-08	100
cellular response to glucose stimulus (GO:0071333)	0.389607	6.15976e-05	100
cellular response to growth factor stimulus (GO:0071363)	0.301002	0.0023417	100
cellular response to heat (GO:0034605)	-0.147939	0.141864	100
cellular response to hexose stimulus (GO:0071331)	0.226355	0.0235393	100
cellular response to hormone stimulus (GO:0032870)	0.320684	0.00114241	100
cellular response to hydrogen peroxide (GO:0070301)	-0.330429	0.000786286	100
cellular response to hypoxia (GO:0071456)	0.124896	0.215673	100
cellular response to insulin stimulus (GO:0032869)	0.570609	5.72043e-10	100
cellular response to interferon-gamma (GO:0071346)	-0.0326193	0.747318	100
cellular response to interleukin-1 (GO:0071347)	0.109955	0.27614	100
cellular response to interleukin-12 (GO:0071349)	-0.230939	0.0207943	100
cellular response to interleukin-6 (GO:0071354)	0.262982	0.0082063	100
cellular response to interleukin-7 (GO:0098761)	0.0924932	0.360051	100
cellular response to ionizing radiation (GO:0071479)	0.324464	0.000989728	100
cellular response to ketone (GO:1901655)	0.158728	0.114717	100
cellular response to light stimulus (GO:0071482)	-0.126157	0.211041	100
cellular response to lipid (GO:0071396)	0.173405	0.0844647	100
cellular response to lipopolysaccharide (GO:0071222)	0.0060486	0.952374	100
cellular response to mechanical stimulus (GO:0071260)	0.135758	0.17806	100
cellular response to metal ion (GO:0071248)	0.144122	0.152549	100
cellular response to misfolded protein (GO:0071218)	0.0689829	0.495258	100
cellular response to molecule of bacterial origin (GO:0071219)	-0.00583258	0.954073	100
cellular response to nerve growth factor stimulus (GO:1990090)	0.40168	3.44059e-05	100
cellular response to nutrient levels (GO:0031669)	0.385167	7.58842e-05	100
cellular response to organic cyclic compound (GO:0071407)	0.390903	5.79265e-05	100
cellular response to organic substance (GO:0071310)	0.311203	0.00162406	100
cellular response to organonitrogen compound (GO:0071417)	0.488281	2.55703e-07	100
cellular response to oxidative stress (GO:0034599)	0.0923732	0.360677	100
cellular response to oxygen-containing compound (GO:1901701)	0.242088	0.0152386	100
cellular response to pH (GO:0071467)	0.0893489	0.376682	100
cellular response to peptide (GO:1901653)	-0.0251545	0.803808	100
cellular response to peptide hormone stimulus (GO:0071375)	0.566961	7.77347e-10	100
cellular response to radiation (GO:0071478)	-0.0844524	0.403492	100
cellular response to reactive oxygen species (GO:0034614)	-0.08012	0.428126	100
cellular response to retinoic acid (GO:0071300)	0.108791	0.281287	100
cellular response to starvation (GO:0009267)	0.545587	4.35835e-09	100
cellular response to steroid hormone stimulus (GO:0071383)	0.217114	0.0300225	100
cellular response to topologically incorrect protein (GO:0035967)	0.00154815	0.987803	100
cellular response to transforming growth factor beta stimulus (GO:0071560)	0.43874	4.97215e-06	100
cellular response to tumor necrosis factor (GO:0071356)	0.157888	0.116675	100
cellular response to type I interferon (GO:0071357)	-0.128821	0.201481	100
cellular response to unfolded protein (GO:0034620)	-0.0324992	0.748217	100
cellular response to vascular endothelial growth factor stimulus (GO:0035924)	-0.0937294	0.353639	100
cellular response to virus (GO:0098586)	-0.463906	1.1671e-06	100
cellular response to zinc ion (GO:0071294)	0.152403	0.130095	100
cellular senescence (GO:0090398)	-0.157864	0.116731	100
cellular sodium ion homeostasis (GO:0006883)	0.139034	0.167719	100
cellular transition metal ion homeostasis (GO:0046916)	0.344182	0.000454351	100
cellular zinc ion homeostasis (GO:0006882)	0.296586	0.00273285	100
central nervous system development (GO:0007417)	0.396352	4.46141e-05	100
central nervous system neuron differentiation (GO:0021953)	0.132085	0.190198	100
centromere complex assembly (GO:0034508)	-0.3164	0.00134114	100
ceramide biosynthetic process (GO:0046513)	0.0253225	0.802524	100
ceramide metabolic process (GO:0006672)	0.0994659	0.324821	100
chaperone mediated protein folding requiring cofactor (GO:0051085)	-0.0472127	0.640892	100
chaperone-mediated protein complex assembly (GO:0051131)	0.069751	0.490458	100
chemical homeostasis (GO:0048878)	0.364272	0.000194705	100
chemical synaptic transmission (GO:0007268)	0.127777	0.20519	100
chemical synaptic transmission, postsynaptic (GO:0099565)	0.090309	0.371555	100
chemokine-mediated signaling pathway (GO:0070098)	-0.270099	0.00657295	100
chloride transmembrane transport (GO:1902476)	-0.21619	0.0307469	100
chloride transport (GO:0006821)	-0.174977	0.0816422	100
cholesterol biosynthetic process (GO:0006695)	-0.172013	0.0870283	100
cholesterol efflux (GO:0033344)	-0.183834	0.0671202	100
cholesterol homeostasis (GO:0042632)	-0.277792	0.00513737	100
cholesterol metabolic process (GO:0008203)	-0.130021	0.197279	100
cholesterol transport (GO:0030301)	-0.26069	0.00880366	100
chondrocyte differentiation (GO:0002062)	0.458854	1.5759e-06	100
chondroitin sulfate biosynthetic process (GO:0030206)	0.218974	0.028608	100
chondroitin sulfate metabolic process (GO:0030204)	0.155308	0.122848	100
chondroitin sulfate proteoglycan biosynthetic process (GO:0050650)	0.182898	0.0685484	100
chordate embryonic development (GO:0043009)	0.231035	0.0207399	100
chromatin assembly (GO:0031497)	-0.235524	0.0183287	100
chromatin disassembly (GO:0031498)	0.0523132	0.605219	100
chromatin remodeling (GO:0006338)	0.0186379	0.853973	100
chromatin remodeling at centromere (GO:0031055)	-0.356076	0.000276993	100
chromosome condensation (GO:0030261)	-0.322628	0.0010614	100
chromosome organization (GO:0051276)	-0.268635	0.00688327	100
ciliary basal body-plasma membrane docking (GO:0097711)	0.194719	0.0522172	100
cilium assembly (GO:0060271)	0.592607	8.29352e-11	100
cilium movement (GO:0003341)	0.37565	0.000117486	100
cilium organization (GO:0044782)	0.645017	4.38825e-13	100
cilium-dependent cell motility (GO:0060285)	0.325005	0.000969504	100
circulatory system development (GO:0072359)	0.417822	1.52356e-05	100
clathrin-dependent endocytosis (GO:0072583)	0.601644	3.59379e-11	100
cobalamin metabolic process (GO:0009235)	-0.0310711	0.758936	100
coenzyme biosynthetic process (GO:0009108)	0.0755716	0.454892	100
coenzyme metabolic process (GO:0006732)	-0.0133693	0.89497	100
cofactor biosynthetic process (GO:0051188)	0.0780198	0.440371	100
cofactor transport (GO:0051181)	-0.0834323	0.409216	100
cognition (GO:0050890)	0.405029	2.91567e-05	100
collagen fibril organization (GO:0030199)	0.202904	0.0429038	100
connective tissue development (GO:0061448)	0.293213	0.00307008	100
cortical actin cytoskeleton organization (GO:0030866)	0.603708	2.95796e-11	100
cortical cytoskeleton organization (GO:0030865)	0.478296	4.83088e-07	100
cotranslational protein targeting to membrane (GO:0006613)	-0.454605	2.02112e-06	100
covalent chromatin modification (GO:0016569)	-0.121116	0.23	100
cristae formation (GO:0042407)	0.145647	0.148212	100
cyclic nucleotide biosynthetic process (GO:0009190)	0.215962	0.0309279	100
cyclic nucleotide metabolic process (GO:0009187)	0.287549	0.00372134	100
cyclic purine nucleotide metabolic process (GO:0052652)	-0.0484008	0.632505	100
cyclic-nucleotide-mediated signaling (GO:0019935)	0.179226	0.0743907	100
cytokine-mediated signaling pathway (GO:0019221)	0.00754875	0.940581	100
cytoplasmic microtubule organization (GO:0031122)	0.295326	0.00285475	100
cytoplasmic pattern recognition receptor signaling pathway (GO:0002753)	-0.0386919	0.702315	100
cytoplasmic sequestering of protein (GO:0051220)	0.0521212	0.606546	100
cytoplasmic sequestering of transcription factor (GO:0042994)	-0.212229	0.0340211	100
cytoplasmic translation (GO:0002181)	-0.499886	1.18957e-07	100
cytoskeleton organization (GO:0007010)	0.316124	0.00135496	100
cytoskeleton-dependent cytokinesis (GO:0061640)	0.0422802	0.676186	100
cytoskeleton-dependent intracellular transport (GO:0030705)	0.318236	0.00125241	100
cytosolic calcium ion transport (GO:0060401)	0.0918452	0.363441	100
cytosolic transport (GO:0016482)	0.482088	3.80294e-07	100
defense response to Gram-negative bacterium (GO:0050829)	-0.320288	0.00115958	100
defense response to Gram-positive bacterium (GO:0050830)	-0.435476	5.9508e-06	100
defense response to bacterium (GO:0042742)	-0.367861	0.000166363	100
defense response to fungus (GO:0050832)	-0.306163	0.00194908	100
dendrite morphogenesis (GO:0048813)	0.60318	3.10943e-11	100
dendritic cell chemotaxis (GO:0002407)	-0.294821	0.00290487	100
dendritic cell differentiation (GO:0097028)	-0.0356556	0.7247	100
dendritic spine morphogenesis (GO:0060997)	0.343498	0.000467195	100
dendritic spine organization (GO:0097061)	0.3239	0.00101126	100
dephosphorylation (GO:0016311)	0.265779	0.00752615	100
dermatan sulfate proteoglycan biosynthetic process (GO:0050651)	0.0743114	0.462468	100
detection of chemical stimulus involved in sensory perception (GO:0050907)	-0.503846	9.1018e-08	100
detection of chemical stimulus involved in sensory perception of bitter taste (GO:0001580)	-0.208113	0.0377305	100
detection of chemical stimulus involved in sensory perception of taste (GO:0050912)	-0.225023	0.0243929	100
detection of mechanical stimulus (GO:0050982)	-0.0545095	0.590134	100
detection of visible light (GO:0009584)	-0.127789	0.205147	100
determination of bilateral symmetry (GO:0009855)	0.477096	5.20773e-07	100
determination of heart left/right asymmetry (GO:0061371)	0.548191	3.55546e-09	100
determination of left/right symmetry (GO:0007368)	0.510207	5.87887e-08	100
development of primary male sexual characteristics (GO:0046546)	0.166025	0.098769	100
dicarboxylic acid metabolic process (GO:0043648)	0.127405	0.206523	100
dicarboxylic acid transport (GO:0006835)	0.131065	0.193674	100
digestive system development (GO:0055123)	0.189907	0.0584305	100
digestive tract development (GO:0048565)	0.40186	3.41026e-05	100
digestive tract morphogenesis (GO:0048546)	-0.213189	0.0332016	100
diterpenoid metabolic process (GO:0016101)	0.0471767	0.641147	100
divalent inorganic cation homeostasis (GO:0072507)	0.412253	2.02752e-05	100
divalent metal ion transport (GO:0070838)	0.129397	0.199456	100
dolichol-linked oligosaccharide biosynthetic process (GO:0006488)	0.0742514	0.462831	100
dopamine metabolic process (GO:0042417)	0.229379	0.0216959	100
dopamine receptor signaling pathway (GO:0007212)	0.0808521	0.423904	100
dopaminergic neuron differentiation (GO:0071542)	-0.162892	0.105387	100
dorsal/ventral pattern formation (GO:0009953)	-0.102142	0.311907	100
double-strand break repair (GO:0006302)	-0.118236	0.241355	100
double-strand break repair via homologous recombination (GO:0000724)	-0.0542334	0.59202	100
double-strand break repair via nonhomologous end joining (GO:0006303)	-0.19712	0.0493279	100
drug catabolic process (GO:0042737)	-0.317024	0.00131036	100
drug transport (GO:0015893)	0.405437	2.85709e-05	100
ear morphogenesis (GO:0042471)	0.230219	0.0212064	100
early endosome to late endosome transport (GO:0045022)	0.474359	6.17396e-07	100
embryo development ending in birth or egg hatching (GO:0009792)	0.334053	0.000682134	100
embryonic axis specification (GO:0000578)	0.138662	0.168871	100
embryonic cranial skeleton morphogenesis (GO:0048701)	-0.069991	0.488963	100
embryonic digestive tract development (GO:0048566)	0.0729193	0.470918	100
embryonic digit morphogenesis (GO:0042733)	0.413969	1.8576e-05	100
embryonic heart tube morphogenesis (GO:0003143)	0.629943	2.1936e-12	100
embryonic limb morphogenesis (GO:0030326)	0.407369	2.59436e-05	100
embryonic organ development (GO:0048568)	0.233327	0.0194765	100
embryonic organ morphogenesis (GO:0048562)	0.21841	0.0290308	100
embryonic skeletal system development (GO:0048706)	0.221518	0.0267652	100
embryonic skeletal system morphogenesis (GO:0048704)	0.143774	0.153553	100
endocardial cushion development (GO:0003197)	0.232991	0.0196574	100
endocardial cushion morphogenesis (GO:0003203)	0.210789	0.0352823	100
endocrine system development (GO:0035270)	0.269439	0.00671128	100
endocytic recycling (GO:0032456)	0.22477	0.0245573	100
endocytosis (GO:0006897)	0.670063	2.46011e-14	100
endoderm formation (GO:0001706)	-0.159196	0.113638	100
endodermal cell differentiation (GO:0035987)	0.139706	0.165654	100
endoplasmic reticulum calcium ion homeostasis (GO:0032469)	0.576334	3.50865e-10	100
endoplasmic reticulum mannose trimming (GO:1904380)	0.304446	0.00207249	100
endoplasmic reticulum organization (GO:0007029)	0.5585	1.56073e-09	100
endosomal transport (GO:0016197)	0.518332	3.31976e-08	100
endosome organization (GO:0007032)	0.386031	7.28828e-05	100
endosome to lysosome transport (GO:0008333)	0.531185	1.30306e-08	100
endothelial cell development (GO:0001885)	0.365833	0.000181874	100
endothelial cell migration (GO:0043542)	-0.180918	0.0716508	100
energy reserve metabolic process (GO:0006112)	0.209949	0.036036	100
entrainment of circadian clock by photoperiod (GO:0043153)	0.476268	5.48384e-07	100
entry into host cell (GO:0030260)	0.466391	1.00511e-06	100
enzyme linked receptor protein signaling pathway (GO:0007167)	0.248065	0.0128288	100
eosinophil chemotaxis (GO:0048245)	-0.0574377	0.57029	100
eosinophil migration (GO:0072677)	-0.0574377	0.57029	100
ephrin receptor signaling pathway (GO:0048013)	0.708179	1.72075e-16	100
epidermal cell differentiation (GO:0009913)	-0.276544	0.00534941	100
epidermal growth factor receptor signaling pathway (GO:0007173)	0.530177	1.40421e-08	100
epidermis development (GO:0008544)	-0.286517	0.0038525	100
epithelial cell development (GO:0002064)	0.089973	0.373345	100
epithelial cell differentiation (GO:0030855)	-0.21973	0.0280495	100
epithelial cell migration (GO:0010631)	-0.334029	0.00068278	100
epithelial to mesenchymal transition (GO:0001837)	-0.0515572	0.610452	100
epithelial tube morphogenesis (GO:0060562)	0.400576	3.63222e-05	100
epithelium development (GO:0060429)	0.0273387	0.78716	100
epoxygenase P450 pathway (GO:0019373)	-0.106835	0.29008	100
error-free translesion synthesis (GO:0070987)	-0.0682628	0.499781	100
error-prone translesion synthesis (GO:0042276)	-0.227747	0.0226748	100
erythrocyte differentiation (GO:0030218)	-0.487741	2.64792e-07	100
establishment of endothelial barrier (GO:0061028)	0.465887	1.03614e-06	100
establishment of epithelial cell polarity (GO:0090162)	0.0849085	0.400949	100
establishment of melanosome localization (GO:0032401)	0.355356	0.000285577	100
establishment of mitotic spindle localization (GO:0040001)	-0.00531653	0.958132	100
establishment of protein localization to membrane (GO:0090150)	0.566565	8.03481e-10	100
establishment of protein localization to mitochondrion (GO:0072655)	-0.160132	0.111503	100
establishment of protein localization to organelle (GO:0072594)	0.276856	0.00529568	100
establishment of protein localization to vacuole (GO:0072666)	0.432811	6.88124e-06	100
establishment of skin barrier (GO:0061436)	-0.171737	0.0875439	100
establishment of spindle orientation (GO:0051294)	0.152883	0.128875	100
establishment or maintenance of apical/basal cell polarity (GO:0035088)	0.578746	2.84744e-10	100
establishment or maintenance of epithelial cell apical/basal polarity (GO:0045197)	0.379694	9.77295e-05	100
excitatory postsynaptic potential (GO:0060079)	0.161608	0.108199	100
exogenous drug catabolic process (GO:0042738)	-0.308335	0.00180241	100
exonucleolytic nuclear-transcribed mRNA catabolic process involved in deadenylation-dependent decay (GO:0043928)	-0.0706871	0.48464	100
extracellular matrix disassembly (GO:0022617)	-0.169157	0.0924817	100
extracellular matrix organization (GO:0030198)	0.116832	0.247028	100
extrinsic apoptotic signaling pathway (GO:0097191)	0.310363	0.00167456	100
extrinsic apoptotic signaling pathway in absence of ligand (GO:0097192)	0.461122	1.37796e-06	100
extrinsic apoptotic signaling pathway via death domain receptors (GO:0008625)	0.131509	0.192155	100
eye development (GO:0001654)	0.340018	0.00053786	100
eye morphogenesis (GO:0048592)	0.376166	0.000114774	100
fat cell differentiation (GO:0045444)	0.188275	0.0606703	100
fat-soluble vitamin metabolic process (GO:0006775)	-0.209913	0.0360686	100
fatty acid beta-oxidation (GO:0006635)	0.322364	0.00107208	100
fatty acid beta-oxidation using acyl-CoA dehydrogenase (GO:0033539)	0.419862	1.37036e-05	100
fatty acid beta-oxidation using acyl-CoA oxidase (GO:0033540)	0.407225	2.61313e-05	100
fatty acid biosynthetic process (GO:0006633)	-0.167885	0.0949959	100
fatty acid catabolic process (GO:0009062)	0.0952055	0.346076	100
fatty acid derivative biosynthetic process (GO:1901570)	0.00721272	0.943222	100
fatty acid metabolic process (GO:0006631)	0.186799	0.0627559	100
fatty acid oxidation (GO:0019395)	0.221818	0.0265547	100
fatty-acyl-CoA biosynthetic process (GO:0046949)	-0.0328593	0.745522	100
fatty-acyl-CoA metabolic process (GO:0035337)	-0.155728	0.121827	100
female gamete generation (GO:0007292)	-0.209001	0.0369028	100
ferric iron transport (GO:0015682)	0.259274	0.00919153	100
fibrinolysis (GO:0042730)	-0.305707	0.00198121	100
fibroblast growth factor receptor signaling pathway (GO:0008543)	0.351683	0.000333295	100
filopodium assembly (GO:0046847)	-0.44444	3.61683e-06	100
flagellated sperm motility (GO:0030317)	0.18261	0.0689928	100
focal adhesion assembly (GO:0048041)	0.288257	0.00363368	100
folic acid metabolic process (GO:0046655)	-0.21865	0.0288503	100
folic acid-containing compound metabolic process (GO:0006760)	-0.207429	0.0383786	100
gamma-aminobutyric acid signaling pathway (GO:0007214)	-0.245713	0.0137344	100
ganglioside metabolic process (GO:0001573)	-0.214845	0.031827	100
gastrulation (GO:0007369)	-0.0977258	0.3334	100
gene expression (GO:0010467)	-0.206901	0.0388852	100
gene silencing by miRNA (GO:0035195)	0.35946	0.000239749	100
generation of neurons (GO:0048699)	0.627567	2.80469e-12	100
genitalia development (GO:0048806)	0.0319472	0.752355	100
gland development (GO:0048732)	0.600372	4.04917e-11	100
glial cell development (GO:0021782)	0.134533	0.182041	100
glial cell differentiation (GO:0010001)	0.379118	0.000100341	100
global genome nucleotide-excision repair (GO:0070911)	0.334401	0.000672828	100
glucan biosynthetic process (GO:0009250)	0.00183618	0.985534	100
glucan catabolic process (GO:0009251)	0.186991	0.0624813	100
gluconeogenesis (GO:0006094)	-0.19724	0.0491869	100
glucose 6-phosphate metabolic process (GO:0051156)	0.00751275	0.940864	100
glucose catabolic process to pyruvate (GO:0061718)	-0.263354	0.00811279	100
glucose homeostasis (GO:0042593)	0.140966	0.161833	100
glucose metabolic process (GO:0006006)	-0.0988179	0.327999	100
glucose transmembrane transport (GO:1904659)	-0.218818	0.0287244	100
glucose transport (GO:0015758)	-0.0654905	0.517394	100
glutamate metabolic process (GO:0006536)	0.0310831	0.758845	100
glutamate receptor signaling pathway (GO:0007215)	0.447285	3.07912e-06	100
glutamine family amino acid catabolic process (GO:0009065)	0.118224	0.241403	100
glutamine family amino acid metabolic process (GO:0009064)	-0.0269667	0.789989	100
glutathione derivative biosynthetic process (GO:1901687)	0.0291749	0.773238	100
glutathione derivative metabolic process (GO:1901685)	0.0291749	0.773238	100
glutathione metabolic process (GO:0006749)	-0.090033	0.373025	100
glyceraldehyde-3-phosphate metabolic process (GO:0019682)	-0.13841	0.169654	100
glycerophospholipid biosynthetic process (GO:0046474)	0.538182	7.70316e-09	100
glycerophospholipid metabolic process (GO:0006650)	0.386679	7.07047e-05	100
glycogen biosynthetic process (GO:0005978)	0.00183618	0.985534	100
glycogen catabolic process (GO:0005980)	0.268971	0.00681092	100
glycogen metabolic process (GO:0005977)	0.21715	0.0299946	100
glycolipid biosynthetic process (GO:0009247)	0.151923	0.131323	100
glycolipid metabolic process (GO:0006664)	0.00633663	0.950109	100
glycolytic process (GO:0006096)	-0.141554	0.160072	100
glycolytic process through glucose-6-phosphate (GO:0061620)	-0.263354	0.00811279	100
glycoprotein biosynthetic process (GO:0009101)	0.449325	2.74093e-06	100
glycoprotein metabolic process (GO:0009100)	0.229163	0.0218234	100
glycosaminoglycan biosynthetic process (GO:0006024)	0.471155	7.52164e-07	100
glycosaminoglycan catabolic process (GO:0006027)	0.237828	0.0171875	100
glycosaminoglycan metabolic process (GO:0030203)	0.508479	6.62605e-08	100
glycosphingolipid biosynthetic process (GO:0006688)	-0.060438	0.550288	100
glycosphingolipid metabolic process (GO:0006687)	0.0435164	0.667271	100
gonad development (GO:0008406)	0.141002	0.161724	100
granulocyte chemotaxis (GO:0071621)	-0.139898	0.165067	100
growth hormone receptor signaling pathway (GO:0060396)	0.150651	0.134622	100
guanosine-containing compound metabolic process (GO:1901068)	0.261578	0.00856783	100
heart contraction (GO:0060047)	0.134497	0.182159	100
heart development (GO:0007507)	0.365905	0.000181301	100
heart looping (GO:0001947)	0.531941	1.23181e-08	100
heart morphogenesis (GO:0003007)	0.0227663	0.822112	100
heart trabecula morphogenesis (GO:0061384)	0.363648	0.000200068	100
hematopoietic progenitor cell differentiation (GO:0002244)	-0.0329673	0.744714	100
heme biosynthetic process (GO:0006783)	-0.0522172	0.605883	100
hemopoiesis (GO:0030097)	0.256046	0.0101324	100
heparan sulfate proteoglycan biosynthetic process (GO:0015012)	0.36216	0.000213413	100
heparan sulfate proteoglycan metabolic process (GO:0030201)	0.440864	4.41908e-06	100
hepaticobiliary system development (GO:0061008)	0.380474	9.42936e-05	100
heterocycle biosynthetic process (GO:0018130)	0.0516652	0.609703	100
heterophilic cell-cell adhesion via plasma membrane cell adhesion molecules (GO:0007157)	0.46255	1.26566e-06	100
heterotypic cell-cell adhesion (GO:0034113)	0.108539	0.28241	100
hexose biosynthetic process (GO:0019319)	-0.201164	0.0447587	100
hexose metabolic process (GO:0019318)	-0.00552055	0.956527	100
hexose transmembrane transport (GO:0035428)	-0.215254	0.0314958	100
hexose transport (GO:0008645)	-0.211353	0.0347837	100
high-density lipoprotein particle remodeling (GO:0034375)	-0.0789919	0.434679	100
hippo signaling (GO:0035329)	0.47898	4.62781e-07	100
histone H2A acetylation (GO:0043968)	0.176106	0.0796637	100
histone H2A monoubiquitination (GO:0035518)	0.090117	0.372577	100
histone H2A ubiquitination (GO:0033522)	-0.201632	0.0442533	100
histone H3 acetylation (GO:0043966)	0.220846	0.0272419	100
histone H3-K4 methylation (GO:0051568)	-0.0357396	0.724077	100
histone H4 acetylation (GO:0043967)	0.283456	0.00426608	100
histone acetylation (GO:0016573)	0.30483	0.00204428	100
histone deacetylation (GO:0016575)	0.167621	0.0955244	100
histone deubiquitination (GO:0016578)	0.0188299	0.852486	100
histone exchange (GO:0043486)	-0.314515	0.00143809	100
histone lysine demethylation (GO:0070076)	0.220258	0.0276649	100
histone lysine methylation (GO:0034968)	-0.202928	0.0428787	100
histone mRNA metabolic process (GO:0008334)	-0.126601	0.209425	100
histone methylation (GO:0016571)	-0.0819202	0.417788	100
histone modification (GO:0016570)	0.0225863	0.823496	100
histone monoubiquitination (GO:0010390)	0.18213	0.0697386	100
histone ubiquitination (GO:0016574)	0.175194	0.0812603	100
homophilic cell adhesion via plasma membrane adhesion molecules (GO:0007156)	0.362316	0.000211976	100
homotypic cell-cell adhesion (GO:0034109)	0.183654	0.067393	100
hyaluronan catabolic process (GO:0030214)	-0.157792	0.1169	100
hyaluronan metabolic process (GO:0030212)	-0.0923372	0.360865	100
hydrogen ion transmembrane transport (GO:1902600)	-0.00957696	0.924658	100
hydrogen peroxide metabolic process (GO:0042743)	-0.167477	0.0958136	100
icosanoid metabolic process (GO:0006690)	-0.287165	0.00376967	100
immune response-activating cell surface receptor signaling pathway (GO:0002429)	-0.030099	0.766258	100
in utero embryonic development (GO:0001701)	0.0305911	0.762549	100
inactivation of MAPK activity (GO:0000188)	-0.0142334	0.888224	100
inflammatory response (GO:0006954)	-0.317276	0.00129812	100
inhibition of cysteine-type endopeptidase activity (GO:0097340)	0.308251	0.00180789	100
innate immune response activating cell surface receptor signaling pathway (GO:0002220)	0.285257	0.00401825	100
innate immune response in mucosa (GO:0002227)	-0.355164	0.000287907	100
inner ear morphogenesis (GO:0042472)	0.0548335	0.587923	100
inner mitochondrial membrane organization (GO:0007007)	0.150759	0.134339	100
inorganic anion transmembrane transport (GO:0098661)	-0.235296	0.018445	100
inorganic anion transport (GO:0015698)	-0.121956	0.22676	100
inorganic cation import across plasma membrane (GO:0098659)	-0.019862	0.844499	100
inorganic cation transmembrane transport (GO:0098662)	0.357276	0.000263215	100
inositol lipid-mediated signaling (GO:0048017)	0.415518	1.71585e-05	100
inositol phosphate metabolic process (GO:0043647)	0.45859	1.60062e-06	100
inositol phosphate-mediated signaling (GO:0048016)	0.376346	0.000113841	100
insulin receptor signaling pathway (GO:0008286)	0.538242	7.66811e-09	100
insulin secretion (GO:0030073)	-0.0546895	0.588905	100
integrin-mediated signaling pathway (GO:0007229)	0.193843	0.0533059	100
interferon-gamma-mediated signaling pathway (GO:0060333)	-0.0821482	0.416488	100
interleukin-1-mediated signaling pathway (GO:0070498)	0.133621	0.18505	100
interleukin-12-mediated signaling pathway (GO:0035722)	-0.230939	0.0207943	100
interleukin-7-mediated signaling pathway (GO:0038111)	0.0924932	0.360051	100
internal peptidyl-lysine acetylation (GO:0018393)	0.15718	0.118344	100
interstrand cross-link repair (GO:0036297)	-0.401728	3.43248e-05	100
intra-Golgi vesicle-mediated transport (GO:0006891)	0.535746	9.263e-09	100
intracellular estrogen receptor signaling pathway (GO:0030520)	0.246517	0.0134188	100
intracellular lipid transport (GO:0032365)	0.195896	0.0507845	100
intracellular pH reduction (GO:0051452)	0.343222	0.000472471	100
intracellular protein transport (GO:0006886)	0.387015	6.95993e-05	100
intracellular steroid hormone receptor signaling pathway (GO:0030518)	0.469967	8.08884e-07	100
intracellular transport of virus (GO:0075733)	0.0474407	0.639279	100
intraciliary transport (GO:0042073)	0.655794	1.31312e-13	100
intraciliary transport involved in cilium assembly (GO:0035735)	0.65883	9.26451e-14	100
intrinsic apoptotic signaling pathway (GO:0097193)	0.12288	0.223233	100
intrinsic apoptotic signaling pathway by p53 class mediator (GO:0072332)	0.142514	0.157228	100
intrinsic apoptotic signaling pathway in response to DNA damage (GO:0008630)	-0.0565737	0.576113	100
intrinsic apoptotic signaling pathway in response to DNA damage by p53 class mediator (GO:0042771)	-0.103978	0.303242	100
intrinsic apoptotic signaling pathway in response to endoplasmic reticulum stress (GO:0070059)	0.0578698	0.567388	100
ion transmembrane transport (GO:0034220)	-0.13691	0.174372	100
ion transport (GO:0006811)	-0.127981	0.204461	100
iron ion homeostasis (GO:0055072)	0.250369	0.0119926	100
iron-sulfur cluster assembly (GO:0016226)	0.0670867	0.507215	100
keratan sulfate biosynthetic process (GO:0018146)	0.0623822	0.537512	100
keratan sulfate metabolic process (GO:0042339)	0.12438	0.21759	100
keratinocyte differentiation (GO:0030216)	-0.295014	0.00288568	100
kidney development (GO:0001822)	0.32282	0.00105369	100
lamellipodium assembly (GO:0030032)	0.263786	0.00800538	100
lamellipodium organization (GO:0097581)	0.353051	0.000314719	100
leukocyte adhesion to vascular endothelial cell (GO:0061756)	0.010225	0.919576	100
leukocyte cell-cell adhesion (GO:0007159)	-0.040444	0.689511	100
leukocyte tethering or rolling (GO:0050901)	0.010225	0.919576	100
leukotriene biosynthetic process (GO:0019370)	-0.156184	0.120725	100
leukotriene metabolic process (GO:0006691)	-0.142394	0.157581	100
limb development (GO:0060173)	0.44438	3.62907e-06	100
limb morphogenesis (GO:0035108)	0.364608	0.000191873	100
linoleic acid metabolic process (GO:0043651)	-0.0909331	0.368246	100
lipid biosynthetic process (GO:0008610)	0.000372037	0.997069	100
lipid catabolic process (GO:0016042)	0.303942	0.00211006	100
lipid homeostasis (GO:0055088)	0.349895	0.000359097	100
lipid modification (GO:0030258)	0.137306	0.173117	100
lipid phosphorylation (GO:0046834)	0.367789	0.000166892	100
lipid translocation (GO:0034204)	-0.070219	0.487545	100
lipid transport (GO:0006869)	0.429439	8.25592e-06	100
lipopolysaccharide-mediated signaling pathway (GO:0031663)	-0.173945	0.0834865	100
lipoxygenase pathway (GO:0019372)	-0.277132	0.00524855	100
liver development (GO:0001889)	0.108287	0.283535	100
long-chain fatty acid metabolic process (GO:0001676)	-0.175374	0.0809432	100
long-chain fatty acid transport (GO:0015909)	0.146271	0.146463	100
long-chain fatty-acyl-CoA biosynthetic process (GO:0035338)	0.000612061	0.995178	100
long-chain fatty-acyl-CoA metabolic process (GO:0035336)	-0.0748635	0.459141	100
long-term memory (GO:0007616)	-0.199676	0.0463972	100
long-term synaptic potentiation (GO:0060291)	0.316868	0.001318	100
lung development (GO:0030324)	0.309151	0.00174994	100
lymphocyte activation involved in immune response (GO:0002285)	-0.141098	0.161436	100
lymphocyte chemotaxis (GO:0048247)	-0.0683228	0.499404	100
lymphocyte differentiation (GO:0030098)	-0.322124	0.00108188	100
lymphocyte proliferation (GO:0046651)	-0.389223	6.27263e-05	100
lysosomal transport (GO:0007041)	0.542778	5.41795e-09	100
lysosome localization (GO:0032418)	0.342694	0.000482718	100
lysosome organization (GO:0007040)	0.449433	2.72404e-06	100
lytic vacuole organization (GO:0080171)	0.418134	1.49913e-05	100
mRNA 3'-end processing (GO:0031124)	-0.0646625	0.522716	100
mRNA catabolic process (GO:0006402)	0.320216	0.00116273	100
mRNA cis splicing, via spliceosome (GO:0045292)	-0.102874	0.308434	100
mRNA destabilization (GO:0061157)	0.488689	2.49033e-07	100
mRNA export from nucleus (GO:0006406)	0.0165257	0.870369	100
mRNA metabolic process (GO:0016071)	0.130681	0.194994	100
mRNA polyadenylation (GO:0006378)	0.388551	6.4748e-05	100
mRNA processing (GO:0006397)	0.0784518	0.437836	100
mRNA splice site selection (GO:0006376)	0.0838044	0.407123	100
mRNA splicing, via spliceosome (GO:0000398)	0.0737714	0.465736	100
mRNA stabilization (GO:0048255)	0.0921332	0.361932	100
mRNA transcription (GO:0009299)	0.337618	0.000592169	100
mRNA transcription from RNA polymerase II promoter (GO:0042789)	0.297414	0.00265531	100
mRNA transport (GO:0051028)	0.0316112	0.754877	100
mRNA-containing ribonucleoprotein complex export from nucleus (GO:0071427)	0.0150375	0.881954	100
macroautophagy (GO:0016236)	0.493825	1.78026e-07	100
macromolecular complex assembly (GO:0065003)	0.461578	1.34111e-06	100
macromolecule biosynthetic process (GO:0009059)	0.173981	0.0834216	100
macromolecule catabolic process (GO:0009057)	0.326145	0.000928043	100
macromolecule modification (GO:0043412)	0.069931	0.489336	100
macrophage activation (GO:0042116)	0.157468	0.117663	100
maintenance of protein localization in organelle (GO:0072595)	0.166133	0.0985467	100
maintenance of protein location in nucleus (GO:0051457)	0.0969577	0.337231	100
male gamete generation (GO:0048232)	0.0938134	0.353206	100
male gonad development (GO:0008584)	0.197864	0.0484595	100
mammary gland development (GO:0030879)	0.36264	0.000209021	100
maturation of 5.8S rRNA (GO:0000460)	0.0837564	0.407393	100
maturation of 5.8S rRNA from tricistronic rRNA transcript (SSU-rRNA, 5.8S rRNA, LSU-rRNA) (GO:0000466)	-0.0873687	0.387392	100
maturation of LSU-rRNA (GO:0000470)	0.0436724	0.666149	100
maturation of SSU-rRNA (GO:0030490)	0.149535	0.137567	100
maturation of SSU-rRNA from tricistronic rRNA transcript (SSU-rRNA, 5.8S rRNA, LSU-rRNA) (GO:0000462)	-0.0694509	0.49233	100
meiosis I (GO:0007127)	-0.156424	0.120148	100
melanosome localization (GO:0032400)	0.368557	0.000161328	100
melanosome organization (GO:0032438)	0.160936	0.109693	100
melanosome transport (GO:0032402)	0.357756	0.000257883	100
membrane assembly (GO:0071709)	0.310891	0.00164265	100
membrane depolarization (GO:0051899)	0.29745	0.00265199	100
membrane depolarization during action potential (GO:0086010)	0.383642	8.14606e-05	100
membrane depolarization during cardiac muscle cell action potential (GO:0086012)	0.42189	1.2325e-05	100
membrane fusion (GO:0061025)	0.42279	1.17559e-05	100
membrane lipid biosynthetic process (GO:0046467)	0.050177	0.620054	100
membrane lipid metabolic process (GO:0006643)	0.212829	0.0335069	100
membrane protein ectodomain proteolysis (GO:0006509)	0.406829	2.66542e-05	100
membrane protein intracellular domain proteolysis (GO:0031293)	0.203912	0.0418589	100
membrane protein proteolysis (GO:0033619)	0.234491	0.0188606	100
membrane repolarization during cardiac muscle cell action potential (GO:0086013)	0.39568	4.60859e-05	100
mesenchymal cell development (GO:0014031)	0.165509	0.0998363	100
mesenchymal cell differentiation (GO:0048762)	-0.0108011	0.915062	100
mesenchyme development (GO:0060485)	0.12078	0.231305	100
mesenchyme morphogenesis (GO:0072132)	0.124224	0.218172	100
mesoderm development (GO:0007498)	-0.0858566	0.395691	100
mesoderm formation (GO:0001707)	0.128401	0.202967	100
mesonephric tubule development (GO:0072164)	0.166397	0.0980051	100
metal ion homeostasis (GO:0055065)	0.465623	1.05276e-06	100
metal ion transport (GO:0030001)	0.11658	0.248056	100
metanephros development (GO:0001656)	0.195776	0.0509292	100
metaphase plate congression (GO:0051310)	-0.00415242	0.967294	100
microtubule bundle formation (GO:0001578)	0.451965	2.35516e-06	100
microtubule cytoskeleton organization involved in mitosis (GO:1902850)	-0.129073	0.200593	100
microtubule depolymerization (GO:0007019)	0.029643	0.7697	100
microtubule nucleation (GO:0007020)	0.0674107	0.505161	100
microtubule polymerization (GO:0046785)	0.211389	0.0347521	100
microtubule polymerization or depolymerization (GO:0031109)	0.104218	0.302122	100
misfolded or incompletely synthesized protein catabolic process (GO:0006515)	0.059526	0.556333	100
mismatch repair (GO:0006298)	-0.0440924	0.663132	100
mitochondrial ATP synthesis coupled electron transport (GO:0042775)	0.204716	0.0410407	100
mitochondrial ATP synthesis coupled proton transport (GO:0042776)	0.0786439	0.436712	100
mitochondrial electron transport, NADH to ubiquinone (GO:0006120)	0.202496	0.0433329	100
mitochondrial electron transport, cytochrome c to oxygen (GO:0006123)	0.0469247	0.642932	100
mitochondrial fission (GO:0000266)	0.0208581	0.836806	100
mitochondrial gene expression (GO:0140053)	0.107507	0.287039	100
mitochondrial membrane organization (GO:0007006)	0.148635	0.139978	100
mitochondrial respiratory chain complex I assembly (GO:0032981)	0.106391	0.292101	100
mitochondrial respiratory chain complex I biogenesis (GO:0097031)	0.106391	0.292101	100
mitochondrial respiratory chain complex IV assembly (GO:0033617)	0.049565	0.624333	100
mitochondrial respiratory chain complex IV biogenesis (GO:0097034)	0.049565	0.624333	100
mitochondrial respiratory chain complex assembly (GO:0033108)	0.149799	0.136866	100
mitochondrial translation (GO:0032543)	0.16306	0.105024	100
mitochondrial translational elongation (GO:0070125)	0.132901	0.18745	100
mitochondrial translational termination (GO:0070126)	0.127369	0.206652	100
mitochondrial transmembrane transport (GO:1990542)	0.0945695	0.349322	100
mitochondrial transport (GO:0006839)	0.0446565	0.65909	100
mitochondrion disassembly (GO:0061726)	0.334101	0.000680843	100
mitochondrion localization (GO:0051646)	0.391059	5.74986e-05	100
mitochondrion organization (GO:0007005)	0.0324512	0.748576	100
mitotic DNA damage checkpoint (GO:0044773)	-0.233435	0.0194186	100
mitotic G2 DNA damage checkpoint (GO:0007095)	-0.0426643	0.673411	100
mitotic G2/M transition checkpoint (GO:0044818)	-0.0467207	0.644379	100
mitotic cell cycle phase transition (GO:0044772)	-0.0847885	0.401617	100
mitotic chromosome condensation (GO:0007076)	-0.265923	0.00749251	100
mitotic cytokinesis (GO:0000281)	0.0367357	0.716709	100
mitotic metaphase plate congression (GO:0007080)	-0.0376238	0.710162	100
mitotic nuclear division (GO:0140014)	-0.229235	0.0217808	100
mitotic nuclear envelope disassembly (GO:0007077)	-0.0938134	0.353206	100
mitotic recombination (GO:0006312)	-0.0239184	0.813269	100
mitotic sister chromatid segregation (GO:0000070)	-0.184578	0.0660022	100
mitotic spindle assembly (GO:0090307)	-0.0920132	0.36256	100
mitotic spindle assembly checkpoint (GO:0007094)	-0.273471	0.00590486	100
mitotic spindle checkpoint (GO:0071174)	-0.273471	0.00590486	100
mitotic spindle organization (GO:0007052)	-0.0860606	0.394565	100
modification-dependent protein catabolic process (GO:0019941)	0.413597	1.89326e-05	100
modulation by host of viral transcription (GO:0043921)	0.142994	0.15582	100
modulation by virus of host morphology or physiology (GO:0019048)	-0.112319	0.265882	100
modulation of chemical synaptic transmission (GO:0050804)	0.386235	7.21904e-05	100
modulation of excitatory postsynaptic potential (GO:0098815)	0.237108	0.0175374	100
monocarboxylic acid biosynthetic process (GO:0072330)	0.571185	5.44816e-10	100
monocarboxylic acid catabolic process (GO:0072329)	-0.00278428	0.978067	100
monocarboxylic acid metabolic process (GO:0032787)	0.0163936	0.871395	100
monocarboxylic acid transport (GO:0015718)	0.0907771	0.369071	100
monocyte chemotaxis (GO:0002548)	-0.120912	0.230792	100
monovalent inorganic anion homeostasis (GO:0055083)	0.089781	0.37437	100
monovalent inorganic cation homeostasis (GO:0055067)	0.218278	0.0291306	100
monovalent inorganic cation transport (GO:0015672)	0.0722592	0.474954	100
morphogenesis of an epithelium (GO:0002009)	-0.108539	0.28241	100
mucosal immune response (GO:0002385)	-0.335626	0.000641013	100
multivesicular body assembly (GO:0036258)	0.429331	8.30395e-06	100
multivesicular body organization (GO:0036257)	0.41811	1.501e-05	100
muscle cell differentiation (GO:0042692)	0.289061	0.00353638	100
muscle contraction (GO:0006936)	0.123192	0.222051	100
muscle fiber development (GO:0048747)	0.291305	0.00327703	100
muscle filament sliding (GO:0030049)	0.205905	0.0398562	100
muscle organ development (GO:0007517)	0.422862	1.17114e-05	100
muscle tissue morphogenesis (GO:0060415)	-0.0675908	0.504022	100
myelination (GO:0042552)	0.0740954	0.463774	100
myeloid cell differentiation (GO:0030099)	-0.41625	1.65242e-05	100
myeloid leukocyte differentiation (GO:0002573)	-0.192943	0.0544439	100
myoblast differentiation (GO:0045445)	0.42255	1.19052e-05	100
myofibril assembly (GO:0030239)	-0.142238	0.158042	100
natural killer cell activation (GO:0030101)	-0.347075	0.000403551	100
natural killer cell activation involved in immune response (GO:0002323)	-0.325485	0.000951845	100
ncRNA 3'-end processing (GO:0043628)	-0.305191	0.00201814	100
ncRNA catabolic process (GO:0034661)	-0.214641	0.0319936	100
ncRNA metabolic process (GO:0034660)	-0.114263	0.257643	100
ncRNA processing (GO:0034470)	-0.27646	0.00536396	100
negative chemotaxis (GO:0050919)	0.303942	0.00211006	100
negative regulation of B cell activation (GO:0050869)	-0.0511491	0.613284	100
negative regulation of BMP signaling pathway (GO:0030514)	0.0941614	0.351415	100
negative regulation of DNA binding (GO:0043392)	0.251317	0.0116625	100
negative regulation of DNA biosynthetic process (GO:2000279)	0.239676	0.0163171	100
negative regulation of DNA metabolic process (GO:0051053)	0.400324	3.67734e-05	100
negative regulation of DNA recombination (GO:0045910)	0.126745	0.208903	100
negative regulation of DNA replication (GO:0008156)	0.171905	0.0872298	100
negative regulation of ERBB signaling pathway (GO:1901185)	0.345431	0.000431748	100
negative regulation of ERK1 and ERK2 cascade (GO:0070373)	0.12168	0.227821	100
negative regulation of G-protein coupled receptor protein signaling pathway (GO:0045744)	0.237108	0.0175374	100
negative regulation of G0 to G1 transition (GO:0070317)	-0.241128	0.0156602	100
negative regulation of G1/S transition of mitotic cell cycle (GO:2000134)	0.56072	1.30231e-09	100
negative regulation of G2/M transition of mitotic cell cycle (GO:0010972)	0.171677	0.0876563	100
negative regulation of GTPase activity (GO:0034260)	0.150051	0.136199	100
negative regulation of I-kappaB kinase/NF-kappaB signaling (GO:0043124)	0.0020162	0.984116	100
negative regulation of JAK-STAT cascade (GO:0046426)	0.409277	2.35723e-05	100
negative regulation of JNK cascade (GO:0046329)	0.437684	5.27082e-06	100
negative regulation of MAP kinase activity (GO:0043407)	0.144206	0.152308	100
negative regulation of MAPK cascade (GO:0043409)	0.137414	0.172776	100
negative regulation of NF-kappaB import into nucleus (GO:0042347)	-0.0958056	0.343031	100
negative regulation of NF-kappaB transcription factor activity (GO:0032088)	-0.189487	0.0590004	100
negative regulation of Notch signaling pathway (GO:0045746)	-0.209829	0.0361448	100
negative regulation of RNA metabolic process (GO:0051253)	-0.150399	0.135283	100
negative regulation of RNA splicing (GO:0033119)	-0.0386799	0.702403	100
negative regulation of Ras protein signal transduction (GO:0046580)	0.541434	6.00849e-09	100
negative regulation of STAT cascade (GO:1904893)	0.392607	5.34097e-05	100
negative regulation of T cell activation (GO:0050868)	-0.400132	3.71207e-05	100
negative regulation of T cell proliferation (GO:0042130)	-0.214425	0.032171	100
negative regulation of TOR signaling (GO:0032007)	0.324716	0.000980243	100
negative regulation of Wnt signaling pathway (GO:0030178)	0.325005	0.000969504	100
negative regulation of actin filament bundle assembly (GO:0032232)	0.267423	0.0071499	100
negative regulation of actin filament polymerization (GO:0030837)	-0.0508251	0.615537	100
negative regulation of adenylate cyclase activity (GO:0007194)	-0.0155896	0.877653	100
negative regulation of angiogenesis (GO:0016525)	-0.0492889	0.626266	100
negative regulation of anoikis (GO:2000811)	0.114287	0.257542	100
negative regulation of antigen receptor-mediated signaling pathway (GO:0050858)	0.179874	0.0733316	100
negative regulation of apoptotic process (GO:0043066)	0.31634	0.00134413	100
negative regulation of apoptotic signaling pathway (GO:2001234)	0.17835	0.075842	100
negative regulation of autophagy (GO:0010507)	0.269499	0.0066986	100
negative regulation of axon extension (GO:0030517)	0.474647	6.06476e-07	100
negative regulation of axon extension involved in axon guidance (GO:0048843)	0.199652	0.0464241	100
negative regulation of axon guidance (GO:1902668)	0.297066	0.00268766	100
negative regulation of axonogenesis (GO:0050771)	0.4012	3.52272e-05	100
negative regulation of binding (GO:0051100)	0.00710471	0.94407	100
negative regulation of blood coagulation (GO:0030195)	0.0548575	0.587759	100
negative regulation of blood vessel endothelial cell migration (GO:0043537)	-0.291149	0.0032945	100
negative regulation of blood vessel morphogenesis (GO:2000181)	-0.1212	0.229675	100
negative regulation of cAMP biosynthetic process (GO:0030818)	-0.0784278	0.437977	100
negative regulation of calcium ion transmembrane transporter activity (GO:1901020)	0.0534533	0.597367	100
negative regulation of calcium ion transport (GO:0051926)	-0.231167	0.0206653	100
negative regulation of calcium-mediated signaling (GO:0050849)	0.152163	0.130708	100
negative regulation of canonical Wnt signaling pathway (GO:0090090)	0.325377	0.000955793	100
negative regulation of catabolic process (GO:0009895)	-0.202304	0.0435361	100
negative regulation of catalytic activity (GO:0043086)	0.0273747	0.786886	100
negative regulation of cation channel activity (GO:2001258)	-0.0642784	0.525193	100
negative regulation of cell adhesion (GO:0007162)	0.304998	0.00203204	100
negative regulation of cell aging (GO:0090344)	-0.4448	3.54417e-06	100
negative regulation of cell communication (GO:0010648)	0.211365	0.0347732	100
negative regulation of cell cycle (GO:0045786)	-0.286385	0.00386958	100
negative regulation of cell cycle G1/S phase transition (GO:1902807)	0.443576	3.79699e-06	100
negative regulation of cell cycle G2/M phase transition (GO:1902750)	0.111935	0.26753	100
negative regulation of cell cycle arrest (GO:0071157)	-0.148755	0.139655	100
negative regulation of cell cycle process (GO:0010948)	-0.247693	0.0129685	100
negative regulation of cell death (GO:0060548)	0.56336	1.04826e-09	100
negative regulation of cell development (GO:0010721)	0.396172	4.5004e-05	100
negative regulation of cell differentiation (GO:0045596)	0.246889	0.0132749	100
negative regulation of cell growth (GO:0030308)	0.0109211	0.914122	100
negative regulation of cell junction assembly (GO:1901889)	0.0715512	0.479303	100
negative regulation of cell migration (GO:0030336)	0.280432	0.00471328	100
negative regulation of cell morphogenesis involved in differentiation (GO:0010771)	0.225527	0.0240668	100
negative regulation of cell motility (GO:2000146)	0.302826	0.00219543	100
negative regulation of cell projection organization (GO:0031345)	0.491641	2.05477e-07	100
negative regulation of cell proliferation (GO:0008285)	0.183942	0.066957	100
negative regulation of cell-cell adhesion (GO:0022408)	-0.0428203	0.672286	100
negative regulation of cell-matrix adhesion (GO:0001953)	0.139286	0.166943	100
negative regulation of cell-substrate adhesion (GO:0010812)	0.363816	0.000198611	100
negative regulation of cellular amide metabolic process (GO:0034249)	0.158668	0.114856	100
negative regulation of cellular biosynthetic process (GO:0031327)	0.0891689	0.377648	100
negative regulation of cellular carbohydrate metabolic process (GO:0010677)	-0.255002	0.0104542	100
negative regulation of cellular catabolic process (GO:0031330)	0.350951	0.000343644	100
negative regulation of cellular component movement (GO:0051271)	-0.0227903	0.821927	100
negative regulation of cellular component organization (GO:0051129)	0.391251	5.69761e-05	100
negative regulation of cellular macromolecule biosynthetic process (GO:2000113)	0.298314	0.00257329	100
negative regulation of cellular metabolic process (GO:0031324)	0.326721	0.000907714	100
negative regulation of cellular process (GO:0048523)	0.128365	0.203095	100
negative regulation of cellular protein localization (GO:1903828)	0.0556856	0.582126	100
negative regulation of cellular protein metabolic process (GO:0032269)	0.040324	0.690385	100
negative regulation of cellular response to growth factor stimulus (GO:0090288)	0.212817	0.0335171	100
negative regulation of cellular response to insulin stimulus (GO:1900077)	0.390147	6.00424e-05	100
negative regulation of cellular response to transforming growth factor beta stimulus (GO:1903845)	0.194731	0.0522024	100
negative regulation of cyclase activity (GO:0031280)	-0.0155896	0.877653	100
negative regulation of cyclin-dependent protein kinase activity (GO:1904030)	-0.242628	0.0150058	100
negative regulation of cyclin-dependent protein serine/threonine kinase activity (GO:0045736)	-0.102778	0.308888	100
negative regulation of cysteine-type endopeptidase activity (GO:2000117)	0.0347075	0.731738	100
negative regulation of cysteine-type endopeptidase activity involved in apoptotic process (GO:0043154)	0.212253	0.0340004	100
negative regulation of cytokine biosynthetic process (GO:0042036)	0.131533	0.192073	100
negative regulation of cytokine production (GO:0001818)	-0.227039	0.0231111	100
negative regulation of cytokine production involved in immune response (GO:0002719)	-0.291869	0.00321459	100
negative regulation of cytokine secretion (GO:0050710)	0.00213621	0.983171	100
negative regulation of cytokine-mediated signaling pathway (GO:0001960)	-0.0149175	0.882889	100
negative regulation of cytoskeleton organization (GO:0051494)	0.108287	0.283535	100
negative regulation of defense response (GO:0031348)	-0.331629	0.00075029	100
negative regulation of dephosphorylation (GO:0035305)	0.348515	0.000380255	100
negative regulation of developmental growth (GO:0048640)	0.688329	2.50757e-15	100
negative regulation of developmental process (GO:0051093)	0.0914131	0.365712	100
negative regulation of double-strand break repair (GO:2000780)	0.0468287	0.643613	100
negative regulation of endocytosis (GO:0045806)	0.0729073	0.470991	100
negative regulation of endopeptidase activity (GO:0010951)	-0.0322832	0.749835	100
negative regulation of endothelial cell apoptotic process (GO:2000352)	0.258254	0.00948016	100
negative regulation of endothelial cell migration (GO:0010596)	-0.11592	0.250763	100
negative regulation of endothelial cell proliferation (GO:0001937)	0.0751395	0.457482	100
negative regulation of epidermal growth factor receptor signaling pathway (GO:0042059)	0.244812	0.0140954	100
negative regulation of epithelial cell apoptotic process (GO:1904036)	0.289829	0.00344562	100
negative regulation of epithelial cell migration (GO:0010633)	0.060042	0.552909	100
negative regulation of epithelial cell proliferation (GO:0050680)	0.414149	1.84057e-05	100
negative regulation of epithelial to mesenchymal transition (GO:0010719)	0.275536	0.00552632	100
negative regulation of extrinsic apoptotic signaling pathway (GO:2001237)	0.211101	0.0350058	100
negative regulation of extrinsic apoptotic signaling pathway in absence of ligand (GO:2001240)	0.245845	0.0136822	100
negative regulation of extrinsic apoptotic signaling pathway via death domain receptors (GO:1902042)	0.142766	0.156488	100
negative regulation of fat cell differentiation (GO:0045599)	0.0948935	0.347666	100
negative regulation of fibroblast proliferation (GO:0048147)	0.151491	0.132436	100
negative regulation of gene expression (GO:0010629)	0.252529	0.0112522	100
negative regulation of gene expression, epigenetic (GO:0045814)	-0.379478	9.87014e-05	100
negative regulation of growth (GO:0045926)	-0.00672067	0.947089	100
negative regulation of homeostatic process (GO:0032845)	0.0347915	0.731113	100
negative regulation of hydrolase activity (GO:0051346)	0.147951	0.141832	100
negative regulation of immune effector process (GO:0002698)	0.185551	0.0645645	100
negative regulation of immune response (GO:0050777)	-0.291533	0.00325166	100
negative regulation of immune system process (GO:0002683)	-0.0411041	0.68471	100
negative regulation of inflammatory response (GO:0050728)	-0.492409	1.95394e-07	100
negative regulation of innate immune response (GO:0045824)	-0.0781158	0.439807	100
negative regulation of insulin receptor signaling pathway (GO:0046627)	0.374989	0.000121043	100
negative regulation of interferon-gamma production (GO:0032689)	0.0413801	0.682705	100
negative regulation of interleukin-2 production (GO:0032703)	0.119172	0.237623	100
negative regulation of interleukin-6 production (GO:0032715)	-0.177018	0.0780924	100
negative regulation of interleukin-8 production (GO:0032717)	-0.236988	0.0175962	100
negative regulation of intracellular protein transport (GO:0090317)	-0.0449565	0.656943	100
negative regulation of intracellular signal transduction (GO:1902532)	0.364224	0.000195113	100
negative regulation of intracellular steroid hormone receptor signaling pathway (GO:0033144)	0.310987	0.00163691	100
negative regulation of intracellular transport (GO:0032387)	-0.256958	0.00985835	100
negative regulation of intrinsic apoptotic signaling pathway (GO:2001243)	0.337522	0.000594442	100
negative regulation of intrinsic apoptotic signaling pathway in response to DNA damage (GO:1902230)	0.459298	1.53515e-06	100
negative regulation of ion transmembrane transporter activity (GO:0032413)	0.16186	0.107643	100
negative regulation of ion transport (GO:0043271)	-0.149607	0.137376	100
negative regulation of kinase activity (GO:0033673)	0.17985	0.0733706	100
negative regulation of lipid biosynthetic process (GO:0051055)	-0.0320912	0.751275	100
negative regulation of lipid catabolic process (GO:0050995)	-0.233111	0.0195926	100
negative regulation of lipid metabolic process (GO:0045833)	-0.451113	2.47367e-06	100
negative regulation of lipid storage (GO:0010888)	-0.0416562	0.680704	100
negative regulation of locomotion (GO:0040013)	0.0189019	0.851928	100
negative regulation of lyase activity (GO:0051350)	0.030003	0.766982	100
negative regulation of lymphocyte activation (GO:0051250)	0.0534173	0.597614	100
negative regulation of lymphocyte proliferation (GO:0050672)	-0.27784	0.00512936	100
negative regulation of mRNA processing (GO:0050686)	0.0488929	0.629045	100
negative regulation of macroautophagy (GO:0016242)	0.33949	0.0005494	100
negative regulation of macromolecule biosynthetic process (GO:0010558)	0.144482	0.151516	100
negative regulation of macromolecule metabolic process (GO:0010605)	0.217642	0.0296151	100
negative regulation of microtubule depolymerization (GO:0007026)	0.16084	0.109908	100
negative regulation of microtubule polymerization or depolymerization (GO:0031111)	0.122508	0.224648	100
negative regulation of mitochondrion organization (GO:0010823)	0.103102	0.307357	100
negative regulation of mitotic cell cycle (GO:0045930)	0.364632	0.000191672	100
negative regulation of mitotic cell cycle phase transition (GO:1901991)	0.331065	0.000767016	100
negative regulation of multi-organism process (GO:0043901)	-0.0563936	0.577329	100
negative regulation of multicellular organismal process (GO:0051241)	0.150579	0.13481	100
negative regulation of muscle cell differentiation (GO:0051148)	0.105983	0.293966	100
negative regulation of myeloid cell differentiation (GO:0045638)	0.474071	6.28503e-07	100
negative regulation of myeloid leukocyte differentiation (GO:0002762)	-0.0114371	0.91008	100
negative regulation of nervous system development (GO:0051961)	0.408029	2.50991e-05	100
negative regulation of neurogenesis (GO:0050768)	0.450177	2.61034e-06	100
negative regulation of neuron apoptotic process (GO:0043524)	0.456022	1.86094e-06	100
negative regulation of neuron death (GO:1901215)	0.517204	3.59713e-08	100
negative regulation of neuron differentiation (GO:0045665)	0.551191	2.80595e-09	100
negative regulation of neuron projection development (GO:0010977)	0.43736	5.36579e-06	100
negative regulation of nucleic acid-templated transcription (GO:1903507)	0.274011	0.00580367	100
negative regulation of organelle assembly (GO:1902116)	0.202208	0.0436379	100
negative regulation of ossification (GO:0030279)	0.0731713	0.469382	100
negative regulation of osteoblast differentiation (GO:0045668)	0.221542	0.0267483	100
negative regulation of osteoclast differentiation (GO:0045671)	0.228287	0.0223468	100
negative regulation of oxidative stress-induced cell death (GO:1903202)	0.157408	0.117805	100
negative regulation of oxidative stress-induced intrinsic apoptotic signaling pathway (GO:1902176)	0.0641944	0.525736	100
negative regulation of peptidase activity (GO:0010466)	0.131293	0.192893	100
negative regulation of peptide hormone secretion (GO:0090278)	0.409265	2.35866e-05	100
negative regulation of peptidyl-serine phosphorylation (GO:0033137)	-0.0779838	0.440583	100
negative regulation of peptidyl-tyrosine phosphorylation (GO:0050732)	0.106667	0.290844	100
negative regulation of phosphatase activity (GO:0010923)	0.366181	0.000179121	100
negative regulation of phosphate metabolic process (GO:0045936)	-0.0757036	0.454103	100
negative regulation of phosphoprotein phosphatase activity (GO:0032515)	0.249997	0.0121243	100
negative regulation of phosphorylation (GO:0042326)	0.194395	0.0526177	100
negative regulation of plasma membrane bounded cell projection assembly (GO:0120033)	-0.0159616	0.874757	100
negative regulation of platelet activation (GO:0010544)	-0.24492	0.0140516	100
negative regulation of platelet-derived growth factor receptor signaling pathway (GO:0010642)	0.216922	0.0301718	100
negative regulation of programmed cell death (GO:0043069)	0.282232	0.00444231	100
negative regulation of proteasomal protein catabolic process (GO:1901799)	0.128377	0.203053	100
negative regulation of proteasomal ubiquitin-dependent protein catabolic process (GO:0032435)	0.109919	0.276298	100
negative regulation of protein binding (GO:0032091)	0.0252865	0.802799	100
negative regulation of protein catabolic process (GO:0042177)	0.102514	0.310139	100
negative regulation of protein complex assembly (GO:0031333)	0.0040324	0.968239	100
negative regulation of protein dephosphorylation (GO:0035308)	0.29745	0.00265199	100
negative regulation of protein depolymerization (GO:1901880)	0.117312	0.245078	100
negative regulation of protein import into nucleus (GO:0042308)	-0.233231	0.019528	100
negative regulation of protein kinase B signaling (GO:0051898)	-0.0311551	0.758304	100
negative regulation of protein kinase activity (GO:0006469)	0.21979	0.0280055	100
negative regulation of protein localization to cell periphery (GO:1904376)	0.333189	0.000705749	100
negative regulation of protein localization to membrane (GO:1905476)	0.335902	0.000634032	100
negative regulation of protein localization to plasma membrane (GO:1903077)	0.22435	0.0248334	100
negative regulation of protein metabolic process (GO:0051248)	0.324284	0.000996554	100
negative regulation of protein modification by small protein conjugation or removal (GO:1903321)	-0.217714	0.0295599	100
negative regulation of protein modification process (GO:0031400)	0.37991	9.67666e-05	100
negative regulation of protein phosphorylation (GO:0001933)	0.458926	1.56922e-06	100
negative regulation of protein polymerization (GO:0032272)	0.198668	0.0475353	100
negative regulation of protein processing (GO:0010955)	0.172853	0.085474	100
negative regulation of protein secretion (GO:0050709)	-0.0186739	0.853694	100
negative regulation of protein serine/threonine kinase activity (GO:0071901)	0.0329913	0.744535	100
negative regulation of protein transport (GO:0051224)	-0.0412481	0.683664	100
negative regulation of protein tyrosine kinase activity (GO:0061099)	0.296826	0.00271017	100
negative regulation of protein ubiquitination (GO:0031397)	-0.261074	0.00870099	100
negative regulation of proteolysis (GO:0045861)	-0.304602	0.00206099	100
negative regulation of proteolysis involved in cellular protein catabolic process (GO:1903051)	-0.122928	0.223051	100
negative regulation of reactive oxygen species metabolic process (GO:2000378)	-0.00328833	0.974097	100
negative regulation of receptor activity (GO:2000272)	0.170777	0.0893562	100
negative regulation of response to DNA damage stimulus (GO:2001021)	0.207177	0.0386197	100
negative regulation of response to biotic stimulus (GO:0002832)	0.180798	0.0718424	100
negative regulation of response to endoplasmic reticulum stress (GO:1903573)	0.370957	0.00014503	100
negative regulation of response to external stimulus (GO:0032102)	-0.0871407	0.388636	100
negative regulation of response to stimulus (GO:0048585)	0.196292	0.0503094	100
negative regulation of response to wounding (GO:1903035)	0.407957	2.519e-05	100
negative regulation of secretion by cell (GO:1903531)	0.080216	0.427571	100
negative regulation of sequence-specific DNA binding transcription factor activity (GO:0043433)	0.0291029	0.773782	100
negative regulation of sequestering of calcium ion (GO:0051283)	0.060018	0.553068	100
negative regulation of signal transduction (GO:0009968)	0.33745	0.000596153	100
negative regulation of signal transduction in absence of ligand (GO:1901099)	0.245845	0.0136822	100
negative regulation of signaling (GO:0023057)	0.197324	0.0490885	100
negative regulation of small GTPase mediated signal transduction (GO:0051058)	0.463294	1.21065e-06	100
negative regulation of smooth muscle cell proliferation (GO:0048662)	0.178086	0.0762839	100
negative regulation of smoothened signaling pathway (GO:0045879)	0.365533	0.000184279	100
negative regulation of sprouting angiogenesis (GO:1903671)	-0.122364	0.225198	100
negative regulation of steroid biosynthetic process (GO:0010894)	0.175746	0.080291	100
negative regulation of stress fiber assembly (GO:0051497)	0.333921	0.000685694	100
negative regulation of stress-activated MAPK cascade (GO:0032873)	0.400528	3.64078e-05	100
negative regulation of striated muscle cell differentiation (GO:0051154)	0.320744	0.00113982	100
negative regulation of supramolecular fiber organization (GO:1902904)	0.220978	0.0271477	100
negative regulation of synaptic transmission (GO:0050805)	0.306019	0.00195918	100
negative regulation of telomere maintenance (GO:0032205)	0.499958	1.18383e-07	100
negative regulation of telomere maintenance via telomerase (GO:0032211)	0.0135974	0.893189	100
negative regulation of telomere maintenance via telomere lengthening (GO:1904357)	0.0652145	0.519165	100
negative regulation of toll-like receptor signaling pathway (GO:0034122)	0.0208941	0.836528	100
negative regulation of transcription factor import into nucleus (GO:0042992)	0.00384038	0.969751	100
negative regulation of transcription from RNA polymerase II promoter (GO:0000122)	0.276352	0.00538271	100
negative regulation of transcription regulatory region DNA binding (GO:2000678)	-0.00350435	0.972396	100
negative regulation of transcription, DNA-templated (GO:0045892)	0.287261	0.00375753	100
negative regulation of transferase activity (GO:0051348)	0.101698	0.314027	100
negative regulation of transforming growth factor beta receptor signaling pathway (GO:0030512)	0.21655	0.030463	100
negative regulation of translation (GO:0017148)	0.288305	0.0036278	100
negative regulation of transmembrane receptor protein serine/threonine kinase signaling pathway (GO:0090101)	0.152787	0.129118	100
negative regulation of transport (GO:0051051)	0.429979	8.01965e-06	100
negative regulation of transposition (GO:0010529)	-0.126517	0.20973	100
negative regulation of tumor necrosis factor production (GO:0032720)	-0.211101	0.0350058	100
negative regulation of tumor necrosis factor superfamily cytokine production (GO:1903556)	-0.240552	0.015918	100
negative regulation of tumor necrosis factor-mediated signaling pathway (GO:0010804)	0.00250825	0.980241	100
negative regulation of type I interferon production (GO:0032480)	0.0471767	0.641147	100
negative regulation of ubiquitin protein ligase activity (GO:1904667)	-0.0945695	0.349322	100
negative regulation of ubiquitin-protein ligase activity involved in mitotic cell cycle (GO:0051436)	-0.0322832	0.749835	100
negative regulation of viral entry into host cell (GO:0046597)	-0.14297	0.155891	100
negative regulation of viral genome replication (GO:0045071)	-0.15838	0.115525	100
negative regulation of viral life cycle (GO:1903901)	-0.159808	0.112238	100
negative regulation of viral process (GO:0048525)	-0.0677108	0.503264	100
negative regulation of viral transcription (GO:0032897)	0.00814881	0.935867	100
negative regulation of wound healing (GO:0061045)	0.292457	0.00315064	100
nervous system development (GO:0007399)	0.507663	7.00957e-08	100
neural crest cell development (GO:0014032)	0.311335	0.00161625	100
neural crest cell differentiation (GO:0014033)	0.0821842	0.416283	100
neural crest cell migration (GO:0001755)	0.283816	0.00421545	100
neural tube closure (GO:0001843)	0.497834	1.36477e-07	100
neural tube development (GO:0021915)	0.070291	0.487097	100
neurogenesis (GO:0022008)	0.401488	3.47323e-05	100
neuromuscular junction development (GO:0007528)	0.267339	0.00716872	100
neuromuscular process (GO:0050905)	0.0317912	0.753525	100
neuromuscular synaptic transmission (GO:0007274)	-0.0918692	0.363315	100
neuron apoptotic process (GO:0051402)	0.0616862	0.542069	100
neuron development (GO:0048666)	0.374053	0.000126258	100
neuron differentiation (GO:0030182)	0.35838	0.000251101	100
neuron migration (GO:0001764)	0.549319	3.25354e-09	100
neuron projection development (GO:0031175)	0.343798	0.000461521	100
neuron projection extension (GO:1990138)	0.600684	3.93259e-11	100
neuron projection morphogenesis (GO:0048812)	0.619442	6.39774e-12	100
neuronal action potential (GO:0019228)	0.43838	5.07213e-06	100
neuropeptide signaling pathway (GO:0007218)	-0.206853	0.0389316	100
neurotransmitter transport (GO:0006836)	0.195092	0.0517604	100
neurotrophin signaling pathway (GO:0038179)	0.212865	0.0334763	100
neutral amino acid transport (GO:0015804)	-0.0755476	0.455036	100
neutrophil activation involved in immune response (GO:0002283)	0.0759076	0.452884	100
neutrophil chemotaxis (GO:0030593)	-0.130189	0.196695	100
neutrophil degranulation (GO:0043312)	0.0733873	0.468068	100
neutrophil mediated immunity (GO:0002446)	0.0605341	0.549654	100
neutrophil migration (GO:1990266)	-0.140678	0.1627	100
nicotinamide nucleotide metabolic process (GO:0046496)	0.0431323	0.670036	100
nitric oxide mediated signal transduction (GO:0007263)	-0.292217	0.0031766	100
nitrogen compound transport (GO:0071705)	-0.329001	0.000831174	100
non-canonical Wnt signaling pathway (GO:0035567)	0.405425	2.85879e-05	100
non-motile cilium assembly (GO:1905515)	0.501914	1.03761e-07	100
non-recombinational repair (GO:0000726)	-0.176814	0.0784417	100
nuclear envelope disassembly (GO:0051081)	-0.0613741	0.544118	100
nuclear envelope organization (GO:0006998)	0.380954	9.22354e-05	100
nuclear envelope reassembly (GO:0031468)	0.201476	0.0444213	100
nuclear export (GO:0051168)	-0.00876088	0.931062	100
nuclear import (GO:0051170)	0.118608	0.239866	100
nuclear transport (GO:0051169)	-0.0559496	0.580335	100
nuclear-transcribed mRNA catabolic process (GO:0000956)	-0.291377	0.003269	100
nuclear-transcribed mRNA catabolic process, deadenylation-dependent decay (GO:0000288)	0.168041	0.0946847	100
nuclear-transcribed mRNA catabolic process, exonucleolytic (GO:0000291)	-0.049709	0.623325	100
nuclear-transcribed mRNA catabolic process, nonsense-mediated decay (GO:0000184)	-0.424326	1.08412e-05	100
nuclear-transcribed mRNA poly(A) tail shortening (GO:0000289)	0.412937	1.95811e-05	100
nucleic acid metabolic process (GO:0090304)	-0.0253225	0.802524	100
nucleic acid phosphodiester bond hydrolysis (GO:0090305)	-0.146403	0.146095	100
nucleic acid-templated transcription (GO:0097659)	0.326853	0.000903114	100
nucleobase-containing compound biosynthetic process (GO:0034654)	-0.361812	0.00021665	100
nucleobase-containing compound catabolic process (GO:0034655)	0.0606541	0.548861	100
nucleobase-containing small molecule interconversion (GO:0015949)	0.0242424	0.810786	100
nucleocytoplasmic transport (GO:0006913)	0.11622	0.24953	100
nucleosome assembly (GO:0006334)	-0.234419	0.0188982	100
nucleosome disassembly (GO:0006337)	0.0523132	0.605219	100
nucleosome organization (GO:0034728)	-0.207513	0.0382985	100
nucleotide biosynthetic process (GO:0009165)	0.149031	0.138913	100
nucleotide catabolic process (GO:0009166)	-0.434179	6.38756e-06	100
nucleotide-binding domain, leucine rich repeat containing receptor signaling pathway (GO:0035872)	-0.039952	0.693098	100
nucleotide-binding oligomerization domain containing signaling pathway (GO:0070423)	-0.070195	0.487694	100
nucleotide-excision repair (GO:0006289)	0.040336	0.690298	100
nucleotide-excision repair, DNA damage recognition (GO:0000715)	0.260654	0.00881334	100
nucleotide-excision repair, DNA duplex unwinding (GO:0000717)	0.295914	0.00279727	100
nucleotide-excision repair, DNA gap filling (GO:0006297)	-0.198668	0.0475353	100
nucleotide-excision repair, DNA incision (GO:0033683)	-0.0458926	0.650264	100
nucleotide-excision repair, DNA incision, 3'-to lesion (GO:0006295)	0.259334	0.0091748	100
nucleotide-excision repair, DNA incision, 5'-to lesion (GO:0006296)	-0.0273507	0.787069	100
nucleotide-excision repair, preincision complex assembly (GO:0006294)	0.224926	0.0244554	100
nucleotide-excision repair, preincision complex stabilization (GO:0006293)	0.259334	0.0091748	100
nucleotide-sugar biosynthetic process (GO:0009226)	0.119412	0.236672	100
nucleus organization (GO:0006997)	0.22369	0.0252726	100
odontogenesis (GO:0042476)	0.250081	0.0120944	100
odontogenesis of dentin-containing tooth (GO:0042475)	0.0921812	0.361681	100
oligosaccharide biosynthetic process (GO:0009312)	0.369193	0.000156852	100
oligosaccharide metabolic process (GO:0009311)	0.248725	0.0125842	100
organelle assembly (GO:0070925)	0.613657	1.13446e-11	100
organelle disassembly (GO:1903008)	0.132937	0.18733	100
organelle fission (GO:0048285)	0.0649865	0.52063	100
organelle fusion (GO:0048284)	0.331689	0.000748531	100
organelle membrane fusion (GO:0090174)	0.502442	1.00119e-07	100
organelle transport along microtubule (GO:0072384)	0.318068	0.0012603	100
organic anion transport (GO:0015711)	-0.0545695	0.589724	100
organic cation transport (GO:0015695)	-0.0643264	0.524883	100
organic cyclic compound biosynthetic process (GO:1901362)	0.13925	0.167053	100
organic hydroxy compound biosynthetic process (GO:1901617)	0.442232	4.09416e-06	100
organic hydroxy compound transport (GO:0015850)	0.0492769	0.626351	100
organic substance transport (GO:0071702)	0.0553495	0.584409	100
organonitrogen compound biosynthetic process (GO:1901566)	0.170609	0.0896764	100
organonitrogen compound catabolic process (GO:1901565)	0.218302	0.0291124	100
organophosphate biosynthetic process (GO:0090407)	0.154419	0.12503	100
organophosphate ester transport (GO:0015748)	-0.0534773	0.597202	100
osteoclast differentiation (GO:0030316)	-0.126625	0.209338	100
outer dynein arm assembly (GO:0036158)	0.352895	0.000316788	100
outflow tract septum morphogenesis (GO:0003148)	0.448317	2.90339e-06	100
oxoacid metabolic process (GO:0043436)	-0.109979	0.276034	100
pattern recognition receptor signaling pathway (GO:0002221)	-0.275416	0.00554772	100
peptide biosynthetic process (GO:0043043)	-0.469979	8.08291e-07	100
peptide catabolic process (GO:0043171)	0.0692589	0.49353	100
peptide cross-linking (GO:0018149)	-0.195476	0.0512924	100
peptide hormone secretion (GO:0030072)	-0.320396	0.00115488	100
peptide metabolic process (GO:0006518)	0.234203	0.0190114	100
peptide transport (GO:0015833)	0.606001	2.3789e-11	100
peptidyl-L-cysteine S-palmitoylation (GO:0018230)	0.255758	0.0102203	100
peptidyl-S-diacylglycerol-L-cysteine biosynthetic process from peptidyl-cysteine (GO:0018231)	0.255758	0.0102203	100
peptidyl-asparagine modification (GO:0018196)	0.0108371	0.91478	100
peptidyl-glutamic acid modification (GO:0018200)	-0.0622142	0.53861	100
peptidyl-lysine modification (GO:0018205)	-0.0318032	0.753435	100
peptidyl-proline modification (GO:0018208)	0.172469	0.0861818	100
peptidyl-serine modification (GO:0018209)	0.426415	9.70477e-06	100
peptidyl-serine phosphorylation (GO:0018105)	0.432703	6.92171e-06	100
peptidyl-threonine dephosphorylation (GO:0035970)	0.140018	0.164702	100
peptidyl-threonine modification (GO:0018210)	0.62111	5.41174e-12	100
peptidyl-threonine phosphorylation (GO:0018107)	0.565305	8.92363e-10	100
peptidyl-tyrosine autophosphorylation (GO:0038083)	0.29547	0.00284058	100
peptidyl-tyrosine dephosphorylation (GO:0035335)	0.186691	0.0629107	100
peptidyl-tyrosine modification (GO:0018212)	0.279808	0.0048106	100
peptidyl-tyrosine phosphorylation (GO:0018108)	0.305587	0.00198974	100
peripheral nervous system development (GO:0007422)	0.050201	0.619886	100
peroxisome organization (GO:0007031)	0.508443	6.64254e-08	100
phagocytosis (GO:0006909)	0.212181	0.0340625	100
phagocytosis, engulfment (GO:0006911)	0.142358	0.157688	100
phagosome acidification (GO:0090383)	0.23712	0.0175315	100
phagosome maturation (GO:0090382)	0.251161	0.0117163	100
pharyngeal system development (GO:0060037)	0.505899	7.91227e-08	100
phosphate-containing compound metabolic process (GO:0006796)	0.146247	0.14653	100
phosphatidic acid biosynthetic process (GO:0006654)	0.0428323	0.672199	100
phosphatidic acid metabolic process (GO:0046473)	0.0423882	0.675405	100
phosphatidylcholine acyl-chain remodeling (GO:0036151)	0.0656226	0.516548	100
phosphatidylcholine biosynthetic process (GO:0006656)	0.374365	0.000124497	100
phosphatidylcholine metabolic process (GO:0046470)	0.260258	0.00892044	100
phosphatidylethanolamine acyl-chain remodeling (GO:0036152)	0.0111611	0.912242	100
phosphatidylethanolamine metabolic process (GO:0046337)	0.388335	6.54106e-05	100
phosphatidylglycerol acyl-chain remodeling (GO:0036148)	0.0348995	0.730311	100
phosphatidylglycerol metabolic process (GO:0046471)	0.214965	0.0317292	100
phosphatidylinositol 3-kinase signaling (GO:0014065)	0.229127	0.0218447	100
phosphatidylinositol acyl-chain remodeling (GO:0036149)	-0.0322472	0.750105	100
phosphatidylinositol biosynthetic process (GO:0006661)	0.436412	5.65303e-06	100
phosphatidylinositol metabolic process (GO:0046488)	0.465047	1.0899e-06	100
phosphatidylinositol phosphorylation (GO:0046854)	0.350351	0.000352347	100
phosphatidylinositol-mediated signaling (GO:0048015)	0.270207	0.00655056	100
phosphatidylserine acyl-chain remodeling (GO:0036150)	-0.251581	0.0115721	100
phosphatidylserine metabolic process (GO:0006658)	-0.139922	0.164994	100
phospholipase C-activating G-protein coupled receptor signaling pathway (GO:0007200)	-0.300738	0.00236358	100
phospholipid biosynthetic process (GO:0008654)	0.182814	0.0686778	100
phospholipid catabolic process (GO:0009395)	0.238812	0.0167192	100
phospholipid metabolic process (GO:0006644)	0.146511	0.145794	100
phospholipid translocation (GO:0045332)	-0.0634023	0.530867	100
phospholipid transport (GO:0015914)	0.00240024	0.981091	100
phosphorylation (GO:0016310)	0.389199	6.27975e-05	100
photoperiodism (GO:0009648)	0.491005	2.14199e-07	100
phototransduction, visible light (GO:0007603)	-0.0770597	0.446034	100
piRNA metabolic process (GO:0034587)	-0.287681	0.00370485	100
pigment granule transport (GO:0051904)	0.357756	0.000257883	100
plasma membrane bounded cell projection assembly (GO:0120031)	0.628935	2.43527e-12	100
plasma membrane bounded cell projection morphogenesis (GO:0120039)	0.127621	0.205748	100
plasma membrane bounded cell projection organization (GO:0120036)	0.396928	4.33876e-05	100
plasma membrane invagination (GO:0099024)	0.139166	0.167312	100
plasma membrane organization (GO:0007009)	0.424854	1.05426e-05	100
platelet aggregation (GO:0070527)	0.167621	0.0955244	100
platelet degranulation (GO:0002576)	0.269643	0.00666825	100
platelet-derived growth factor receptor signaling pathway (GO:0048008)	0.474527	6.11004e-07	100
polyol metabolic process (GO:0019751)	0.429583	8.19228e-06	100
porphyrin-containing compound biosynthetic process (GO:0006779)	-0.00340834	0.973152	100
positive chemotaxis (GO:0050918)	0.0731833	0.469309	100
positive regulation by host of viral transcription (GO:0043923)	0.113219	0.262046	100
positive regulation of ATP metabolic process (GO:1903580)	-0.0206661	0.838288	100
positive regulation of ATPase activity (GO:0032781)	0.465383	1.06809e-06	100
positive regulation of B cell activation (GO:0050871)	0.23502	0.0185868	100
positive regulation of B cell proliferation (GO:0030890)	0.231599	0.0204226	100
positive regulation of BMP signaling pathway (GO:0030513)	0.258482	0.00941496	100
positive regulation of DNA binding (GO:0043388)	0.112991	0.263014	100
positive regulation of DNA biosynthetic process (GO:2000573)	-0.233183	0.0195539	100
positive regulation of DNA metabolic process (GO:0051054)	-0.00308431	0.975704	100
positive regulation of DNA repair (GO:0045739)	-0.183882	0.0670476	100
positive regulation of DNA replication (GO:0045740)	0.142682	0.156734	100
positive regulation of DNA-templated transcription, elongation (GO:0032786)	0.133549	0.185289	100
positive regulation of DNA-templated transcription, initiation (GO:2000144)	0.371137	0.000143872	100
positive regulation of ERBB signaling pathway (GO:1901186)	-0.234623	0.0187918	100
positive regulation of ERK1 and ERK2 cascade (GO:0070374)	0.254545	0.0105976	100
positive regulation of G-protein coupled receptor protein signaling pathway (GO:0045745)	-0.318776	0.00122735	100
positive regulation of G1/S transition of mitotic cell cycle (GO:1900087)	0.15856	0.115107	100
positive regulation of G2/M transition of mitotic cell cycle (GO:0010971)	-0.43526	6.02158e-06	100
positive regulation of GTPase activity (GO:0043547)	0.237072	0.017555	100
positive regulation of I-kappaB kinase/NF-kappaB signaling (GO:0043123)	0.202304	0.0435361	100
positive regulation of JAK-STAT cascade (GO:0046427)	0.069691	0.490832	100
positive regulation of JNK cascade (GO:0046330)	0.167381	0.0960069	100
positive regulation of JUN kinase activity (GO:0043507)	0.240984	0.0157243	100
positive regulation of MAP kinase activity (GO:0043406)	0.169961	0.0909199	100
positive regulation of MAPK cascade (GO:0043410)	0.271347	0.00631826	100
positive regulation of NF-kappaB import into nucleus (GO:0042346)	-0.475272	5.83441e-07	100
positive regulation of NF-kappaB transcription factor activity (GO:0051092)	-0.0444164	0.660809	100
positive regulation of NIK/NF-kappaB signaling (GO:1901224)	0.274143	0.00577916	100
positive regulation of Notch signaling pathway (GO:0045747)	0.0665107	0.510877	100
positive regulation of RNA metabolic process (GO:0051254)	0.340954	0.000517948	100
positive regulation of RNA splicing (GO:0033120)	0.18237	0.0693649	100
positive regulation of Ras protein signal transduction (GO:0046579)	-0.0807681	0.424388	100
positive regulation of Rho protein signal transduction (GO:0035025)	-0.405617	2.8316e-05	100
positive regulation of STAT cascade (GO:1904894)	-0.204536	0.0412227	100
positive regulation of T cell activation (GO:0050870)	-0.171041	0.0888549	100
positive regulation of T cell differentiation (GO:0045582)	-0.135998	0.177287	100
positive regulation of T cell mediated immunity (GO:0002711)	-0.132673	0.188215	100
positive regulation of T cell migration (GO:2000406)	-0.345227	0.000435371	100
positive regulation of T cell proliferation (GO:0042102)	-0.205653	0.040105	100
positive regulation of TOR signaling (GO:0032008)	0.229775	0.0214639	100
positive regulation of Wnt signaling pathway (GO:0030177)	0.452049	2.34378e-06	100
positive regulation of actin cytoskeleton reorganization (GO:2000251)	0.184602	0.0659664	100
positive regulation of actin filament bundle assembly (GO:0032233)	0.197744	0.0485987	100
positive regulation of actin filament polymerization (GO:0030838)	0.105731	0.295122	100
positive regulation of activated T cell proliferation (GO:0042104)	-0.119088	0.237956	100
positive regulation of acute inflammatory response (GO:0002675)	-0.0809241	0.42349	100
positive regulation of adenylate cyclase activity (GO:0045762)	-0.187711	0.0614604	100
positive regulation of adherens junction organization (GO:1903393)	0.26423	0.00789629	100
positive regulation of alpha-beta T cell activation (GO:0046635)	-0.169421	0.0919666	100
positive regulation of angiogenesis (GO:0045766)	0.18387	0.0670658	100
positive regulation of apoptotic process (GO:0043065)	0.221362	0.0268752	100
positive regulation of apoptotic signaling pathway (GO:2001235)	0.0871887	0.388374	100
positive regulation of autophagy (GO:0010508)	0.407573	2.56798e-05	100
positive regulation of axon extension (GO:0045773)	-0.0946775	0.34877	100
positive regulation of axonogenesis (GO:0050772)	0.040312	0.690472	100
positive regulation of binding (GO:0051099)	0.279928	0.00479175	100
positive regulation of biomineral tissue development (GO:0070169)	0.154767	0.124172	100
positive regulation of biosynthetic process (GO:0009891)	-0.0841284	0.405305	100
positive regulation of blood circulation (GO:1903524)	0.0421362	0.677227	100
positive regulation of blood coagulation (GO:0030194)	0.370597	0.000147373	100
positive regulation of blood vessel endothelial cell migration (GO:0043536)	0.349475	0.000365419	100
positive regulation of bone mineralization (GO:0030501)	0.230963	0.0207807	100
positive regulation of cAMP biosynthetic process (GO:0030819)	0.150195	0.135819	100
positive regulation of cAMP metabolic process (GO:0030816)	-0.282112	0.00445993	100
positive regulation of calcium ion transmembrane transport (GO:1904427)	0.030327	0.764538	100
positive regulation of calcium ion transmembrane transporter activity (GO:1901021)	0.533189	1.12228e-08	100
positive regulation of calcium ion transport (GO:0051928)	0.107387	0.28758	100
positive regulation of calcium ion transport into cytosol (GO:0010524)	-0.294485	0.00293871	100
positive regulation of calcium-mediated signaling (GO:0050850)	0.434659	6.22239e-06	100
positive regulation of canonical Wnt signaling pathway (GO:0090263)	0.38381	8.08277e-05	100
positive regulation of carbohydrate metabolic process (GO:0045913)	0.0145815	0.885509	100
positive regulation of cardiac muscle hypertrophy (GO:0010613)	0.573213	4.5852e-10	100
positive regulation of cardiac muscle tissue growth (GO:0055023)	0.287477	0.00373036	100
positive regulation of cartilage development (GO:0061036)	0.380138	9.57597e-05	100
positive regulation of catabolic process (GO:0009896)	0.248293	0.0127438	100
positive regulation of catalytic activity (GO:0043085)	0.166373	0.0980542	100
positive regulation of cation channel activity (GO:2001259)	0.400684	3.61305e-05	100
positive regulation of cation transmembrane transport (GO:1904064)	0.405413	2.8605e-05	100
positive regulation of cell adhesion (GO:0045785)	-0.153663	0.126911	100
positive regulation of cell communication (GO:0010647)	0.263246	0.00813984	100
positive regulation of cell cycle (GO:0045787)	0.169589	0.0916399	100
positive regulation of cell cycle G1/S phase transition (GO:1902808)	0.293165	0.00307514	100
positive regulation of cell cycle G2/M phase transition (GO:1902751)	-0.444308	3.64382e-06	100
positive regulation of cell cycle arrest (GO:0071158)	-0.0844644	0.403425	100
positive regulation of cell cycle process (GO:0090068)	-0.442196	4.10241e-06	100
positive regulation of cell death (GO:0010942)	0.323684	0.00101962	100
positive regulation of cell development (GO:0010720)	0.32372	0.00101822	100
positive regulation of cell differentiation (GO:0045597)	0.471623	7.30872e-07	100
positive regulation of cell division (GO:0051781)	-0.266919	0.00726344	100
positive regulation of cell growth (GO:0030307)	0.254437	0.0106318	100
positive regulation of cell junction assembly (GO:1901890)	0.316232	0.00134954	100
positive regulation of cell migration (GO:0030335)	0.373093	0.000131822	100
positive regulation of cell migration involved in sprouting angiogenesis (GO:0090050)	0.281608	0.00453463	100
positive regulation of cell morphogenesis involved in differentiation (GO:0010770)	0.423378	1.13975e-05	100
positive regulation of cell motility (GO:2000147)	0.356616	0.000270713	100
positive regulation of cell projection organization (GO:0031346)	0.575338	3.82273e-10	100
positive regulation of cell proliferation (GO:0008284)	0.0520372	0.607127	100
positive regulation of cell-cell adhesion (GO:0022409)	0.151359	0.132778	100
positive regulation of cell-matrix adhesion (GO:0001954)	0.267891	0.00704588	100
positive regulation of cell-substrate adhesion (GO:0010811)	0.278404	0.00503614	100
positive regulation of cellular amide metabolic process (GO:0034250)	0.221926	0.0264792	100
positive regulation of cellular biosynthetic process (GO:0031328)	0.0892889	0.377004	100
positive regulation of cellular catabolic process (GO:0031331)	0.389991	6.04879e-05	100
positive regulation of cellular component biogenesis (GO:0044089)	0.476904	5.27055e-07	100
positive regulation of cellular component movement (GO:0051272)	0.343486	0.000467423	100
positive regulation of cellular component organization (GO:0051130)	0.242052	0.0152542	100
positive regulation of cellular metabolic process (GO:0031325)	0.268215	0.00697465	100
positive regulation of cellular process (GO:0048522)	0.197696	0.0486544	100
positive regulation of cellular protein catabolic process (GO:1903364)	0.397384	4.24391e-05	100
positive regulation of cellular protein localization (GO:1903829)	-0.0211821	0.834307	100
positive regulation of cellular protein metabolic process (GO:0032270)	0.0641344	0.526124	100
positive regulation of cellular response to transforming growth factor beta stimulus (GO:1903846)	0.275344	0.0055606	100
positive regulation of chemokine production (GO:0032722)	0.00678068	0.946617	100
positive regulation of chemotaxis (GO:0050921)	-0.070267	0.487246	100
positive regulation of cholesterol transport (GO:0032376)	0.352235	0.000325681	100
positive regulation of chromosome organization (GO:2001252)	-0.0754755	0.455467	100
positive regulation of cilium assembly (GO:0045724)	0.416454	1.63514e-05	100
positive regulation of coenzyme metabolic process (GO:0051197)	-0.209589	0.0363631	100
positive regulation of cyclic nucleotide biosynthetic process (GO:0030804)	0.049565	0.624333	100
positive regulation of cyclic nucleotide metabolic process (GO:0030801)	-0.15646	0.120061	100
positive regulation of cyclin-dependent protein kinase activity (GO:1904031)	0.116448	0.248596	100
positive regulation of cyclin-dependent protein serine/threonine kinase activity (GO:0045737)	0.147951	0.141832	100
positive regulation of cysteine-type endopeptidase activity (GO:2001056)	0.0682028	0.500159	100
positive regulation of cysteine-type endopeptidase activity involved in apoptotic process (GO:0043280)	-0.0719472	0.476868	100
positive regulation of cysteine-type endopeptidase activity involved in apoptotic signaling pathway (GO:2001269)	0.0260426	0.797028	100
positive regulation of cytokine biosynthetic process (GO:0042108)	-0.262058	0.00844268	100
positive regulation of cytokine production (GO:0001819)	-0.303858	0.00211638	100
positive regulation of cytokine production involved in immune response (GO:0002720)	0.291569	0.00324767	100
positive regulation of cytokine secretion (GO:0050715)	-0.34387	0.000460169	100
positive regulation of cytokine-mediated signaling pathway (GO:0001961)	0.280708	0.0046708	100
positive regulation of cytokinesis (GO:0032467)	-0.238668	0.016787	100
positive regulation of cytoskeleton organization (GO:0051495)	0.220078	0.0277955	100
positive regulation of cytosolic calcium ion concentration (GO:0007204)	-0.262298	0.00838071	100
positive regulation of cytosolic calcium ion concentration involved in phospholipase C-activating G-protein coupled signaling pathway (GO:0051482)	-0.330405	0.000787022	100
positive regulation of defense response (GO:0031349)	-0.0610741	0.546092	100
positive regulation of defense response to virus by host (GO:0002230)	-0.0667267	0.509502	100
positive regulation of dendrite development (GO:1900006)	0.301086	0.00233477	100
positive regulation of dendrite extension (GO:1903861)	-0.0273507	0.787069	100
positive regulation of dendrite morphogenesis (GO:0050775)	0.24222	0.0151814	100
positive regulation of dendritic spine development (GO:0060999)	-0.182034	0.0698886	100
positive regulation of dephosphorylation (GO:0035306)	-0.123972	0.219115	100
positive regulation of developmental growth (GO:0048639)	-0.201764	0.0441117	100
positive regulation of developmental process (GO:0051094)	0.0871407	0.388636	100
positive regulation of embryonic development (GO:0040019)	0.030471	0.763453	100
positive regulation of endocytosis (GO:0045807)	0.205017	0.0407388	100
positive regulation of endopeptidase activity (GO:0010950)	0.212049	0.0341767	100
positive regulation of endothelial cell migration (GO:0010595)	0.429403	8.2719e-06	100
positive regulation of endothelial cell proliferation (GO:0001938)	0.113219	0.262046	100
positive regulation of epidermal cell differentiation (GO:0045606)	-0.15724	0.118202	100
positive regulation of epidermal growth factor receptor signaling pathway (GO:0045742)	-0.147123	0.1441	100
positive regulation of epithelial cell differentiation (GO:0030858)	0.287897	0.00367802	100
positive regulation of epithelial cell migration (GO:0010634)	0.533009	1.13748e-08	100
positive regulation of epithelial cell proliferation (GO:0050679)	0.060054	0.552829	100
positive regulation of epithelial to mesenchymal transition (GO:0010718)	0.359616	0.00023815	100
positive regulation of erythrocyte differentiation (GO:0045648)	-0.0207021	0.83801	100
positive regulation of establishment of protein localization to mitochondrion (GO:1903749)	0.429199	8.36302e-06	100
positive regulation of excitatory postsynaptic potential (GO:2000463)	0.13937	0.166684	100
positive regulation of exocytosis (GO:0045921)	0.0343234	0.734595	100
positive regulation of exosomal secretion (GO:1903543)	0.208725	0.0371584	100
positive regulation of extrinsic apoptotic signaling pathway (GO:2001238)	0.0231023	0.81953	100
positive regulation of fat cell differentiation (GO:0045600)	0.284164	0.00416702	100
positive regulation of fatty acid metabolic process (GO:0045923)	-0.117888	0.242752	100
positive regulation of fibroblast proliferation (GO:0048146)	0.187831	0.0612916	100
positive regulation of filopodium assembly (GO:0051491)	0.429139	8.39e-06	100
positive regulation of focal adhesion assembly (GO:0051894)	0.203804	0.0419698	100
positive regulation of gene expression (GO:0010628)	0.383258	8.29246e-05	100
positive regulation of gene expression, epigenetic (GO:0045815)	-0.0832043	0.410502	100
positive regulation of gene silencing by miRNA (GO:2000637)	0.301986	0.00226173	100
positive regulation of glucose import (GO:0046326)	0.459826	1.48798e-06	100
positive regulation of glucose transport (GO:0010828)	0.544242	4.83802e-09	100
positive regulation of glycolytic process (GO:0045821)	-0.209589	0.0363631	100
positive regulation of granulocyte chemotaxis (GO:0071624)	-0.105335	0.296945	100
positive regulation of growth (GO:0045927)	0.112763	0.263985	100
positive regulation of heart contraction (GO:0045823)	0.293993	0.00298892	100
positive regulation of histone acetylation (GO:0035066)	-0.0154575	0.878681	100
positive regulation of histone methylation (GO:0031062)	-0.271023	0.00638353	100
positive regulation of histone modification (GO:0031058)	-0.0278308	0.783422	100
positive regulation of homeostatic process (GO:0032846)	-0.241596	0.0154534	100
positive regulation of hormone secretion (GO:0046887)	-0.426835	9.49014e-06	100
positive regulation of hydrolase activity (GO:0051345)	0.307603	0.00185069	100
positive regulation of immune effector process (GO:0002699)	-0.152079	0.130923	100
positive regulation of immune response (GO:0050778)	-0.284752	0.00408631	100
positive regulation of immunoglobulin production (GO:0002639)	0.0991299	0.326467	100
positive regulation of inflammatory response (GO:0050729)	-0.06003	0.552988	100
positive regulation of innate immune response (GO:0045089)	0.106151	0.293197	100
positive regulation of insulin secretion (GO:0032024)	-0.0322712	0.749925	100
positive regulation of interferon-alpha production (GO:0032727)	-0.099718	0.323591	100
positive regulation of interferon-beta production (GO:0032728)	0.0193939	0.848119	100
positive regulation of interferon-gamma production (GO:0032729)	-0.395188	4.7192e-05	100
positive regulation of interleukin-1 beta production (GO:0032731)	-0.458734	1.58709e-06	100
positive regulation of interleukin-1 beta secretion (GO:0050718)	-0.534761	9.97517e-09	100
positive regulation of interleukin-1 secretion (GO:0050716)	-0.569349	6.3623e-10	100
positive regulation of interleukin-10 production (GO:0032733)	0.0163456	0.871769	100
positive regulation of interleukin-12 production (GO:0032735)	-0.357204	0.000264024	100
positive regulation of interleukin-2 production (GO:0032743)	0.0780918	0.439948	100
positive regulation of interleukin-6 production (GO:0032755)	-0.243408	0.014675	100
positive regulation of interleukin-6 secretion (GO:2000778)	-0.12498	0.215362	100
positive regulation of interleukin-8 production (GO:0032757)	-0.357096	0.000265241	100
positive regulation of intracellular protein transport (GO:0090316)	0.303702	0.00212816	100
positive regulation of intracellular signal transduction (GO:1902533)	0.374173	0.000125578	100
positive regulation of intracellular transport (GO:0032388)	0.413993	1.85532e-05	100
positive regulation of intrinsic apoptotic signaling pathway (GO:2001244)	0.317444	0.00129001	100
positive regulation of ion transmembrane transporter activity (GO:0032414)	0.591467	9.19948e-11	100
positive regulation of ion transport (GO:0043270)	0.104674	0.299999	100
positive regulation of kinase activity (GO:0033674)	0.369037	0.000157939	100
positive regulation of lamellipodium organization (GO:1902745)	0.22189	0.0265043	100
positive regulation of leukocyte activation (GO:0002696)	0.148527	0.140269	100
positive regulation of leukocyte cell-cell adhesion (GO:1903039)	0.293933	0.00299509	100
positive regulation of leukocyte chemotaxis (GO:0002690)	-0.0363036	0.719902	100
positive regulation of leukocyte mediated cytotoxicity (GO:0001912)	-0.181086	0.0713832	100
positive regulation of leukocyte migration (GO:0002687)	-0.287405	0.0037394	100
positive regulation of lipid biosynthetic process (GO:0046889)	-0.0285509	0.777962	100
positive regulation of lipid catabolic process (GO:0050996)	0.134581	0.181884	100
positive regulation of lipid kinase activity (GO:0090218)	0.230111	0.0212688	100
positive regulation of lipid metabolic process (GO:0045834)	-0.191575	0.0562117	100
positive regulation of lipid storage (GO:0010884)	-0.360144	0.000232808	100
positive regulation of locomotion (GO:0040017)	0.321512	0.00110724	100
positive regulation of lymphocyte activation (GO:0051251)	-0.0240384	0.81235	100
positive regulation of lymphocyte differentiation (GO:0045621)	0.0611461	0.545618	100
positive regulation of lymphocyte migration (GO:2000403)	-0.310399	0.00167237	100
positive regulation of lymphocyte proliferation (GO:0050671)	-0.0590939	0.559207	100
positive regulation of mRNA catabolic process (GO:0061014)	0.371917	0.000138949	100
positive regulation of mRNA processing (GO:0050685)	0.0877168	0.385496	100
positive regulation of macroautophagy (GO:0016239)	0.298902	0.00252093	100
positive regulation of macromolecule biosynthetic process (GO:0010557)	0.158236	0.115861	100
positive regulation of macromolecule metabolic process (GO:0010604)	0.317948	0.00126597	100
positive regulation of macrophage activation (GO:0043032)	0.290345	0.00338582	100
positive regulation of macrophage derived foam cell differentiation (GO:0010744)	0.0764236	0.449809	100
positive regulation of mesonephros development (GO:0061213)	0.0184698	0.855275	100
positive regulation of metabolic process (GO:0009893)	-0.229727	0.0214919	100
positive regulation of microtubule polymerization (GO:0031116)	0.328977	0.000831948	100
positive regulation of microtubule polymerization or depolymerization (GO:0031112)	0.382466	8.60217e-05	100
positive regulation of mitochondrial outer membrane permeabilization involved in apoptotic signaling pathway (GO:1901030)	0.268083	0.0070036	100
positive regulation of mitochondrion organization (GO:0010822)	0.34303	0.000476174	100
positive regulation of mitotic cell cycle (GO:0045931)	0.0431323	0.670036	100
positive regulation of mitotic cell cycle phase transition (GO:1901992)	-0.311035	0.00163405	100
positive regulation of mitotic nuclear division (GO:0045840)	0.00714071	0.943788	100
positive regulation of monocyte chemotaxis (GO:0090026)	-0.0172457	0.864773	100
positive regulation of mononuclear cell migration (GO:0071677)	-0.0220702	0.827465	100
positive regulation of monooxygenase activity (GO:0032770)	-0.295662	0.00282178	100
positive regulation of morphogenesis of an epithelium (GO:1905332)	0.144434	0.151654	100
positive regulation of multi-organism process (GO:0043902)	-0.0918812	0.363252	100
positive regulation of multicellular organismal process (GO:0051240)	0.258182	0.00950083	100
positive regulation of muscle cell differentiation (GO:0051149)	0.447549	3.03323e-06	100
positive regulation of myeloid cell differentiation (GO:0045639)	0.0564656	0.576842	100
positive regulation of myeloid leukocyte differentiation (GO:0002763)	-0.10405	0.302906	100
positive regulation of natural killer cell mediated cytotoxicity (GO:0045954)	0.00508851	0.959927	100
positive regulation of nervous system development (GO:0051962)	0.413945	1.85988e-05	100
positive regulation of neurogenesis (GO:0050769)	0.265347	0.00762787	100
positive regulation of neuron apoptotic process (GO:0043525)	0.470939	7.62188e-07	100
positive regulation of neuron death (GO:1901216)	0.530021	1.42052e-08	100
positive regulation of neuron differentiation (GO:0045666)	0.54087	6.27424e-09	100
positive regulation of neuron projection development (GO:0010976)	0.617078	8.0968e-12	100
positive regulation of neutrophil chemotaxis (GO:0090023)	-0.118404	0.240682	100
positive regulation of neutrophil migration (GO:1902624)	-0.161092	0.109345	100
positive regulation of nitric oxide biosynthetic process (GO:0045429)	0.05961	0.555774	100
positive regulation of nitric oxide metabolic process (GO:1904407)	0.05961	0.555774	100
positive regulation of nitric-oxide synthase activity (GO:0051000)	-0.228851	0.0220086	100
positive regulation of nitrogen compound metabolic process (GO:0051173)	0.200468	0.045519	100
positive regulation of nuclear division (GO:0051785)	-0.197312	0.0491025	100
positive regulation of nuclear-transcribed mRNA catabolic process, deadenylation-dependent decay (GO:1900153)	0.353267	0.000311875	100
positive regulation of nucleic acid-templated transcription (GO:1903508)	0.360792	0.000226403	100
positive regulation of nucleocytoplasmic transport (GO:0046824)	-0.251785	0.0115026	100
positive regulation of organelle assembly (GO:1902117)	0.421986	1.22631e-05	100
positive regulation of organelle organization (GO:0010638)	0.104122	0.30257	100
positive regulation of ossification (GO:0045778)	0.380678	9.34137e-05	100
positive regulation of osteoblast differentiation (GO:0045669)	0.391575	5.61043e-05	100
positive regulation of oxidoreductase activity (GO:0051353)	0.320192	0.00116378	100
positive regulation of p38MAPK cascade (GO:1900745)	-0.262274	0.00838689	100
positive regulation of pathway-restricted SMAD protein phosphorylation (GO:0010862)	0.216118	0.030804	100
positive regulation of peptide hormone secretion (GO:0090277)	-0.173717	0.0838984	100
positive regulation of peptide secretion (GO:0002793)	0.317684	0.00127851	100
positive regulation of peptidyl-lysine acetylation (GO:2000758)	-0.236628	0.017774	100
positive regulation of peptidyl-serine phosphorylation (GO:0033138)	-0.00135614	0.989316	100
positive regulation of peptidyl-serine phosphorylation of STAT protein (GO:0033141)	-0.220498	0.0274916	100
positive regulation of peptidyl-threonine phosphorylation (GO:0010800)	0.204632	0.0411255	100
positive regulation of peptidyl-tyrosine phosphorylation (GO:0050731)	0.00945695	0.9256	100
positive regulation of phagocytosis (GO:0050766)	-0.0485569	0.631407	100
positive regulation of phosphatase activity (GO:0010922)	-0.138542	0.169243	100
positive regulation of phosphate metabolic process (GO:0045937)	-0.0433723	0.668307	100
positive regulation of phosphatidylinositol 3-kinase activity (GO:0043552)	0.191071	0.0568747	100
positive regulation of phosphatidylinositol 3-kinase signaling (GO:0014068)	0.191671	0.0560861	100
positive regulation of phospholipase C activity (GO:0010863)	0.00961296	0.924376	100
positive regulation of phospholipase activity (GO:0010518)	0.301038	0.00233873	100
positive regulation of phospholipid metabolic process (GO:1903727)	0.166949	0.0968801	100
positive regulation of phosphorylation (GO:0042327)	0.220246	0.0276736	100
positive regulation of plasma membrane bounded cell projection assembly (GO:0120034)	0.620618	5.68621e-12	100
positive regulation of pri-miRNA transcription from RNA polymerase II promoter (GO:1902895)	0.408845	2.40907e-05	100
positive regulation of programmed cell death (GO:0043068)	0.24348	0.0146447	100
positive regulation of proteasomal protein catabolic process (GO:1901800)	0.434383	6.31686e-06	100
positive regulation of proteasomal ubiquitin-dependent protein catabolic process (GO:0032436)	0.518524	3.27463e-08	100
positive regulation of protein autophosphorylation (GO:0031954)	0.357648	0.000259074	100
positive regulation of protein binding (GO:0032092)	0.46165	1.33538e-06	100
positive regulation of protein catabolic process (GO:0045732)	0.349667	0.000362516	100
positive regulation of protein complex assembly (GO:0031334)	0.27628	0.00539525	100
positive regulation of protein dephosphorylation (GO:0035307)	-0.319676	0.00118659	100
positive regulation of protein export from nucleus (GO:0046827)	-0.209253	0.0366707	100
positive regulation of protein import into nucleus (GO:0042307)	0.059742	0.554898	100
positive regulation of protein insertion into mitochondrial membrane involved in apoptotic signaling pathway (GO:1900740)	0.225923	0.0238133	100
positive regulation of protein kinase B signaling (GO:0051897)	0.314911	0.0014172	100
positive regulation of protein kinase activity (GO:0045860)	0.399868	3.76032e-05	100
positive regulation of protein localization to cell periphery (GO:1904377)	0.0439124	0.664425	100
positive regulation of protein localization to membrane (GO:1905477)	0.173213	0.0848147	100
positive regulation of protein localization to nucleus (GO:1900182)	-0.337054	0.00060564	100
positive regulation of protein localization to plasma membrane (GO:1903078)	0.0491089	0.627529	100
positive regulation of protein metabolic process (GO:0051247)	0.307747	0.0018411	100
positive regulation of protein modification by small protein conjugation or removal (GO:1903322)	0.483492	3.478e-07	100
positive regulation of protein modification process (GO:0031401)	0.269943	0.00660542	100
positive regulation of protein oligomerization (GO:0032461)	0.0655266	0.517164	100
positive regulation of protein phosphorylation (GO:0001934)	0.310639	0.00165781	100
positive regulation of protein polymerization (GO:0032273)	0.410705	2.19321e-05	100
positive regulation of protein processing (GO:0010954)	-0.347483	0.000396821	100
positive regulation of protein secretion (GO:0050714)	0.140186	0.164191	100
positive regulation of protein serine/threonine kinase activity (GO:0071902)	0.145791	0.147807	100
positive regulation of protein targeting to mitochondrion (GO:1903955)	0.431707	7.30562e-06	100
positive regulation of protein transport (GO:0051222)	0.24246	0.0150779	100
positive regulation of protein tyrosine kinase activity (GO:0061098)	0.376646	0.000112303	100
positive regulation of protein ubiquitination (GO:0031398)	0.522208	2.51414e-08	100
positive regulation of protein ubiquitination involved in ubiquitin-dependent protein catabolic process (GO:2000060)	0.0934293	0.355189	100
positive regulation of proteolysis (GO:0045862)	-0.00955296	0.924847	100
positive regulation of proteolysis involved in cellular protein catabolic process (GO:1903052)	0.167885	0.0949959	100
positive regulation of purine nucleotide biosynthetic process (GO:1900373)	0.124332	0.217769	100
positive regulation of reactive oxygen species biosynthetic process (GO:1903428)	-0.0323072	0.749655	100
positive regulation of reactive oxygen species metabolic process (GO:2000379)	0.0123732	0.902755	100
positive regulation of receptor activity (GO:2000273)	0.32018	0.00116431	100
positive regulation of receptor internalization (GO:0002092)	0.179634	0.0737224	100
positive regulation of receptor-mediated endocytosis (GO:0048260)	0.504878	8.48372e-08	100
positive regulation of regulated secretory pathway (GO:1903307)	-0.0337474	0.738888	100
positive regulation of release of cytochrome c from mitochondria (GO:0090200)	0.0357396	0.724077	100
positive regulation of release of sequestered calcium ion into cytosol (GO:0051281)	-0.00490849	0.961343	100
positive regulation of response to DNA damage stimulus (GO:2001022)	-0.0238464	0.813821	100
positive regulation of response to biotic stimulus (GO:0002833)	-0.0862046	0.393772	100
positive regulation of response to endoplasmic reticulum stress (GO:1905898)	0.0681428	0.500537	100
positive regulation of response to external stimulus (GO:0032103)	-0.0473447	0.639958	100
positive regulation of response to stimulus (GO:0048584)	-0.355488	0.000283985	100
positive regulation of secretion (GO:0051047)	0.0175338	0.862536	100
positive regulation of secretion by cell (GO:1903532)	0.270627	0.00646411	100
positive regulation of sequence-specific DNA binding transcription factor activity (GO:0051091)	0.0249505	0.805368	100
positive regulation of signal transduction (GO:0009967)	0.194551	0.0524246	100
positive regulation of signal transduction by p53 class mediator (GO:1901798)	0.13661	0.175327	100
positive regulation of signaling (GO:0023056)	0.362664	0.000208803	100
positive regulation of small GTPase mediated signal transduction (GO:0051057)	0.221734	0.0266135	100
positive regulation of smooth muscle cell proliferation (GO:0048661)	0.241572	0.015464	100
positive regulation of sprouting angiogenesis (GO:1903672)	0.390891	5.79595e-05	100
positive regulation of stem cell proliferation (GO:2000648)	-0.261746	0.00852384	100
positive regulation of stress fiber assembly (GO:0051496)	0.136334	0.176209	100
positive regulation of stress-activated MAPK cascade (GO:0032874)	0.197408	0.0489902	100
positive regulation of striated muscle cell differentiation (GO:0051155)	0.207669	0.0381501	100
positive regulation of substrate adhesion-dependent cell spreading (GO:1900026)	0.345083	0.000437945	100
positive regulation of supramolecular fiber organization (GO:1902905)	0.306871	0.00190013	100
positive regulation of synapse assembly (GO:0051965)	0.498698	1.2882e-07	100
positive regulation of synaptic transmission (GO:0050806)	0.349511	0.000364873	100
positive regulation of synaptic transmission, glutamatergic (GO:0051968)	0.136634	0.17525	100
positive regulation of telomerase activity (GO:0051973)	-0.0905731	0.370153	100
positive regulation of telomere capping (GO:1904355)	-0.182382	0.0693463	100
positive regulation of telomere maintenance (GO:0032206)	0.0405401	0.688812	100
positive regulation of telomere maintenance via telomerase (GO:0032212)	0.0329433	0.744894	100
positive regulation of telomere maintenance via telomere lengthening (GO:1904358)	0.0112691	0.911396	100
positive regulation of toll-like receptor signaling pathway (GO:0034123)	-0.149067	0.138817	100
positive regulation of transcription factor import into nucleus (GO:0042993)	-0.211557	0.0346049	100
positive regulation of transcription from RNA polymerase I promoter (GO:0045943)	0.183306	0.0679229	100
positive regulation of transcription from RNA polymerase II promoter (GO:0045944)	0.406193	2.75145e-05	100
positive regulation of transcription from RNA polymerase II promoter in response to stress (GO:0036003)	0.294809	0.00290607	100
positive regulation of transcription from RNA polymerase II promoter involved in cellular response to chemical stimulus (GO:1901522)	0.359916	0.000235101	100
positive regulation of transcription initiation from RNA polymerase II promoter (GO:0060261)	0.424482	1.07522e-05	100
positive regulation of transcription of Notch receptor target (GO:0007221)	0.2806	0.00468738	100
positive regulation of transcription regulatory region DNA binding (GO:2000679)	0.0145815	0.885509	100
positive regulation of transcription, DNA-templated (GO:0045893)	0.394131	4.96504e-05	100
positive regulation of transferase activity (GO:0051347)	-0.090417	0.370981	100
positive regulation of transforming growth factor beta receptor signaling pathway (GO:0030511)	0.275344	0.0055606	100
positive regulation of translation (GO:0045727)	-0.104794	0.299442	100
positive regulation of translational initiation (GO:0045948)	0.152955	0.128693	100
positive regulation of transmembrane receptor protein serine/threonine kinase signaling pathway (GO:0090100)	0.314083	0.0014612	100
positive regulation of transport (GO:0051050)	0.0767837	0.44767	100
positive regulation of triglyceride metabolic process (GO:0090208)	0.107327	0.287851	100
positive regulation of tumor necrosis factor production (GO:0032760)	-0.287609	0.00371384	100
positive regulation of tumor necrosis factor superfamily cytokine production (GO:1903557)	-0.310795	0.00164841	100
positive regulation of type I interferon production (GO:0032481)	-0.069919	0.489411	100
positive regulation of tyrosine phosphorylation of STAT protein (GO:0042531)	0.0231263	0.819346	100
positive regulation of ubiquitin protein ligase activity (GO:1904668)	0.060006	0.553147	100
positive regulation of ubiquitin-protein ligase activity involved in regulation of mitotic cell cycle transition (GO:0051437)	0.0254305	0.801699	100
positive regulation of ubiquitin-protein transferase activity (GO:0051443)	-0.0116652	0.908295	100
positive regulation of vascular endothelial growth factor production (GO:0010575)	0.0390279	0.699853	100
positive regulation of vasculature development (GO:1904018)	0.129181	0.200214	100
positive regulation of vasoconstriction (GO:0045907)	-0.233363	0.0194572	100
positive regulation of viral genome replication (GO:0045070)	0.151503	0.132405	100
positive regulation of viral life cycle (GO:1903902)	0.105383	0.296724	100
positive regulation of viral process (GO:0048524)	0.395932	4.55287e-05	100
positive regulation of viral release from host cell (GO:1902188)	0.378758	0.000102006	100
positive regulation of viral transcription (GO:0050434)	0.359268	0.000241732	100
positive regulation of wound healing (GO:0090303)	0.229751	0.0214779	100
post-Golgi vesicle-mediated transport (GO:0006892)	0.414317	1.82481e-05	100
post-translational protein modification (GO:0043687)	0.426907	9.4538e-06	100
postreplication repair (GO:0006301)	-0.0632463	0.531881	100
postsynaptic membrane organization (GO:0001941)	0.192991	0.0543827	100
posttranscriptional regulation of gene expression (GO:0010608)	0.432643	6.94428e-06	100
potassium ion homeostasis (GO:0055075)	0.116724	0.247469	100
potassium ion import (GO:0010107)	0.30243	0.00222647	100
potassium ion transport (GO:0006813)	-0.010117	0.920423	100
preassembly of GPI anchor in ER membrane (GO:0016254)	0.304146	0.00209478	100
presynapse assembly (GO:0099054)	0.251869	0.0114741	100
primary alcohol metabolic process (GO:0034308)	0.500978	1.10529e-07	100
primary neural tube formation (GO:0014020)	0.509943	5.98758e-08	100
production of miRNAs involved in gene silencing by miRNA (GO:0035196)	0.296934	0.00270002	100
programmed necrotic cell death (GO:0097300)	-0.179982	0.0731562	100
prostaglandin biosynthetic process (GO:0001516)	0.156436	0.120119	100
prostaglandin metabolic process (GO:0006693)	0.193867	0.0532759	100
proteasomal protein catabolic process (GO:0010498)	0.394491	4.87992e-05	100
proteasomal ubiquitin-independent protein catabolic process (GO:0010499)	0.132169	0.189914	100
proteasome-mediated ubiquitin-dependent protein catabolic process (GO:0043161)	0.378842	0.000101615	100
protein ADP-ribosylation (GO:0006471)	-0.226907	0.0231932	100
protein K11-linked ubiquitination (GO:0070979)	0.262706	0.00827629	100
protein K48-linked deubiquitination (GO:0071108)	0.367321	0.000170369	100
protein K48-linked ubiquitination (GO:0070936)	0.343054	0.00047571	100
protein K63-linked deubiquitination (GO:0070536)	0.0440444	0.663477	100
protein K63-linked ubiquitination (GO:0070534)	0.299178	0.00249669	100
protein N-linked glycosylation (GO:0006487)	0.221398	0.0268498	100
protein N-linked glycosylation via asparagine (GO:0018279)	0.0337234	0.739067	100
protein O-linked glycosylation (GO:0006493)	0.247369	0.0130912	100
protein O-linked glycosylation via serine (GO:0018242)	0.286685	0.00383087	100
protein O-linked glycosylation via threonine (GO:0018243)	0.36126	0.000221879	100
protein acetylation (GO:0006473)	0.296718	0.00272036	100
protein acylation (GO:0043543)	0.184398	0.0662713	100
protein alkylation (GO:0008213)	0.0556736	0.582208	100
protein alpha-1,2-demannosylation (GO:0036508)	0.39676	4.37421e-05	100
protein autophosphorylation (GO:0046777)	0.417258	1.56866e-05	100
protein autoubiquitination (GO:0051865)	0.272379	0.0061143	100
protein catabolic process (GO:0030163)	0.118944	0.238528	100
protein complex assembly (GO:0006461)	0.519724	3.00557e-08	100
protein complex disassembly (GO:0043241)	0.428935	8.48234e-06	100
protein complex localization (GO:0031503)	0.589667	1.08267e-10	100
protein complex subunit organization (GO:0071822)	0.230315	0.021151	100
protein deacetylation (GO:0006476)	-0.0308671	0.760471	100
protein deacylation (GO:0035601)	0.180834	0.0717848	100
protein dephosphorylation (GO:0006470)	0.365617	0.000183603	100
protein depolymerization (GO:0051261)	0.2373	0.0174435	100
protein destabilization (GO:0031648)	0.458494	1.60969e-06	100
protein deubiquitination (GO:0016579)	0.235524	0.0183287	100
protein exit from endoplasmic reticulum (GO:0032527)	0.370441	0.0001484	100
protein export from nucleus (GO:0006611)	0.142718	0.156629	100
protein glycosylation (GO:0006486)	0.262514	0.00832529	100
protein heterooligomerization (GO:0051291)	0.149295	0.138207	100
protein heterotetramerization (GO:0051290)	-0.140066	0.164555	100
protein homooligomerization (GO:0051260)	0.107675	0.286282	100
protein homotetramerization (GO:0051289)	0.00610861	0.951902	100
protein homotrimerization (GO:0070207)	0.125989	0.211654	100
protein import (GO:0017038)	0.1985	0.0477272	100
protein import into mitochondrial matrix (GO:0030150)	-0.0374677	0.71131	100
protein import into nucleus (GO:0006606)	0.299934	0.00243136	100
protein import into nucleus, translocation (GO:0000060)	-0.0407561	0.68724	100
protein kinase B signaling (GO:0043491)	0.338962	0.000561167	100
protein lipidation (GO:0006497)	-0.0461566	0.648385	100
protein localization to Golgi apparatus (GO:0034067)	0.271971	0.00619423	100
protein localization to cell periphery (GO:1990778)	0.716592	5.16209e-17	100
protein localization to cell surface (GO:0034394)	0.389391	6.22302e-05	100
protein localization to centrosome (GO:0071539)	0.365869	0.000181587	100
protein localization to chromosome (GO:0034502)	0.370909	0.000145341	100
protein localization to chromosome, telomeric region (GO:0070198)	0.356964	0.000266735	100
protein localization to cilium (GO:0061512)	0.597708	5.18973e-11	100
protein localization to lysosome (GO:0061462)	0.529925	1.43065e-08	100
protein localization to membrane (GO:0072657)	0.718008	4.19708e-17	100
protein localization to nucleus (GO:0034504)	0.332397	0.000728051	100
protein localization to organelle (GO:0033365)	0.594131	7.21562e-11	100
protein localization to plasma membrane (GO:0072659)	0.711335	1.10084e-16	100
protein maturation (GO:0051604)	-0.0731473	0.469529	100
protein methylation (GO:0006479)	0.0178218	0.860301	100
protein modification by small protein conjugation (GO:0032446)	0.429571	8.19757e-06	100
protein modification by small protein removal (GO:0070646)	0.2409	0.0157618	100
protein modification process (GO:0036211)	0.181614	0.0705476	100
protein monoubiquitination (GO:0006513)	0.0607381	0.548307	100
protein oligomerization (GO:0051259)	0.114719	0.255735	100
protein palmitoylation (GO:0018345)	0.232031	0.0201825	100
protein peptidyl-prolyl isomerization (GO:0000413)	0.132169	0.189914	100
protein phosphorylation (GO:0006468)	0.417702	1.53305e-05	100
protein polymerization (GO:0051258)	0.172817	0.0855402	100
protein polyubiquitination (GO:0000209)	0.385119	7.60543e-05	100
protein processing (GO:0016485)	0.127141	0.207473	100
protein stabilization (GO:0050821)	0.415062	1.75652e-05	100
protein sumoylation (GO:0016925)	-0.0773477	0.444331	100
protein targeting (GO:0006605)	0.436268	5.6979e-06	100
protein targeting to ER (GO:0045047)	-0.451149	2.46855e-06	100
protein targeting to lysosome (GO:0006622)	0.511995	5.19069e-08	100
protein targeting to membrane (GO:0006612)	0.406961	2.64788e-05	100
protein targeting to mitochondrion (GO:0006626)	-0.0336634	0.739515	100
protein targeting to peroxisome (GO:0006625)	0.54315	5.26458e-09	100
protein targeting to vacuole (GO:0006623)	0.46093	1.39376e-06	100
protein tetramerization (GO:0051262)	-0.171257	0.0884464	100
protein transmembrane import into intracellular organelle (GO:0044743)	0.165341	0.100186	100
protein transport (GO:0015031)	0.48174	3.88783e-07	100
protein transport along microtubule (GO:0098840)	0.593147	7.89497e-11	100
protein trimerization (GO:0070206)	0.197168	0.0492714	100
protein ubiquitination (GO:0016567)	0.498962	1.26563e-07	100
protein ubiquitination involved in ubiquitin-dependent protein catabolic process (GO:0042787)	0.415062	1.75652e-05	100
protein-DNA complex assembly (GO:0065004)	-0.185467	0.0646877	100
protein-DNA complex disassembly (GO:0032986)	-0.0980258	0.33191	100
proteoglycan biosynthetic process (GO:0030166)	0.431059	7.56606e-06	100
proteoglycan metabolic process (GO:0006029)	0.566121	8.33785e-10	100
proteolysis (GO:0006508)	-0.0515212	0.610702	100
proteolysis involved in cellular protein catabolic process (GO:0051603)	0.0990939	0.326643	100
proton transport (GO:0015992)	-0.101074	0.317021	100
pseudouridine synthesis (GO:0001522)	0.160792	0.110016	100
purine nucleotide metabolic process (GO:0006163)	-0.477156	5.18824e-07	100
purine ribonucleoside bisphosphate metabolic process (GO:0034035)	-0.227387	0.0228957	100
purine ribonucleoside monophosphate biosynthetic process (GO:0009168)	0.0170417	0.866358	100
purine ribonucleoside monophosphate metabolic process (GO:0009167)	0.174185	0.0830546	100
purine ribonucleoside triphosphate biosynthetic process (GO:0009206)	0.0935854	0.354382	100
purine ribonucleoside triphosphate metabolic process (GO:0009205)	0.481332	3.98965e-07	100
purine ribonucleotide biosynthetic process (GO:0009152)	0.0845845	0.402755	100
purine ribonucleotide catabolic process (GO:0009154)	-0.102454	0.310424	100
purine ribonucleotide metabolic process (GO:0009150)	0.310147	0.00168778	100
purine-containing compound biosynthetic process (GO:0072522)	-0.314335	0.00144768	100
pyruvate metabolic process (GO:0006090)	-0.0725593	0.473117	100
rRNA catabolic process (GO:0016075)	-0.349799	0.000360533	100
rRNA metabolic process (GO:0016072)	-0.33553	0.000643458	100
rRNA methylation (GO:0031167)	0.0267987	0.791267	100
rRNA modification (GO:0000154)	0.0748755	0.459069	100
rRNA processing (GO:0006364)	-0.284524	0.00411744	100
receptor catabolic process (GO:0032801)	0.444332	3.6389e-06	100
receptor clustering (GO:0043113)	0.461698	1.33157e-06	100
receptor internalization (GO:0031623)	0.32066	0.00114344	100
receptor localization to synapse (GO:0097120)	0.42399	1.10354e-05	100
receptor metabolic process (GO:0043112)	0.244416	0.0142568	100
receptor-mediated endocytosis (GO:0006898)	0.460918	1.39475e-06	100
recombinational repair (GO:0000725)	-0.0358116	0.723544	100
regulated exocytosis (GO:0045055)	0.336298	0.000624138	100
regulation of AMPA receptor activity (GO:2000311)	0.207309	0.0384932	100
regulation of ARF protein signal transduction (GO:0032012)	-0.182454	0.0692345	100
regulation of ATP metabolic process (GO:1903578)	-0.0316592	0.754516	100
regulation of ATPase activity (GO:0043462)	0.356028	0.000277558	100
regulation of B cell activation (GO:0050864)	0.0816322	0.419432	100
regulation of B cell differentiation (GO:0045577)	0.0562496	0.578303	100
regulation of B cell proliferation (GO:0030888)	0.239964	0.016185	100
regulation of B cell receptor signaling pathway (GO:0050855)	-0.14405	0.152756	100
regulation of BMP signaling pathway (GO:0030510)	0.238176	0.0170206	100
regulation of DNA binding (GO:0051101)	0.0190339	0.850906	100
regulation of DNA biosynthetic process (GO:2000278)	0.342166	0.000493169	100
regulation of DNA damage response, signal transduction by p53 class mediator (GO:0043516)	0.518644	3.24672e-08	100
regulation of DNA metabolic process (GO:0051052)	0.0993219	0.325526	100
regulation of DNA recombination (GO:0000018)	0.175458	0.0807956	100
regulation of DNA repair (GO:0006282)	-0.0224182	0.824787	100
regulation of DNA replication (GO:0006275)	0.232139	0.0201228	100
regulation of DNA-templated transcription, elongation (GO:0032784)	-0.3239	0.00101126	100
regulation of ERBB signaling pathway (GO:1901184)	0.288773	0.00357096	100
regulation of ERK1 and ERK2 cascade (GO:0070372)	0.272991	0.00599613	100
regulation of G-protein coupled receptor protein signaling pathway (GO:0008277)	0.147555	0.142913	100
regulation of G0 to G1 transition (GO:0070316)	-0.245365	0.013873	100
regulation of G1/S transition of mitotic cell cycle (GO:2000045)	0.392475	5.37475e-05	100
regulation of G2/M transition of mitotic cell cycle (GO:0010389)	0.00870087	0.931533	100
regulation of GTPase activity (GO:0043087)	0.348599	0.000378935	100
regulation of I-kappaB kinase/NF-kappaB signaling (GO:0043122)	0.192535	0.0549662	100
regulation of JAK-STAT cascade (GO:0046425)	0.317228	0.00130044	100
regulation of JNK cascade (GO:0046328)	0.494941	1.65384e-07	100
regulation of JUN kinase activity (GO:0043506)	-0.050285	0.6193	100
regulation of MAP kinase activity (GO:0043405)	0.0653465	0.518318	100
regulation of MAPK cascade (GO:0043408)	0.321104	0.00112444	100
regulation of NF-kappaB import into nucleus (GO:0042345)	-0.317156	0.00130393	100
regulation of NIK/NF-kappaB signaling (GO:1901222)	-0.161308	0.108864	100
regulation of Notch signaling pathway (GO:0008593)	0.0745995	0.460731	100
regulation of RNA metabolic process (GO:0051252)	-0.0824962	0.41451	100
regulation of RNA splicing (GO:0043484)	0.119772	0.235251	100
regulation of Ras protein signal transduction (GO:0046578)	0.0660666	0.513709	100
regulation of Rho protein signal transduction (GO:0035023)	-0.131005	0.19388	100
regulation of SMAD protein import into nucleus (GO:0060390)	-0.0871887	0.388374	100
regulation of T cell activation (GO:0050863)	-0.266787	0.00729344	100
regulation of T cell differentiation (GO:0045580)	-0.153531	0.127242	100
regulation of T cell migration (GO:2000404)	-0.433231	6.72597e-06	100
regulation of T cell proliferation (GO:0042129)	-0.401944	3.39619e-05	100
regulation of T cell receptor signaling pathway (GO:0050856)	0.0649625	0.520785	100
regulation of TOR signaling (GO:0032006)	0.216538	0.0304724	100
regulation of TORC1 signaling (GO:1903432)	0.319772	0.00118232	100
regulation of Wnt signaling pathway (GO:0030111)	0.296598	0.00273171	100
regulation of acrosome reaction (GO:0060046)	-0.165101	0.100687	100
regulation of actin cytoskeleton organization (GO:0032956)	0.359772	0.00023656	100
regulation of actin cytoskeleton reorganization (GO:2000249)	0.154323	0.125268	100
regulation of actin filament bundle assembly (GO:0032231)	0.419166	1.42092e-05	100
regulation of actin filament polymerization (GO:0030833)	0.213309	0.0331003	100
regulation of actin filament-based process (GO:0032970)	0.296874	0.00270565	100
regulation of actin nucleation (GO:0051125)	0.0941254	0.3516	100
regulation of actin polymerization or depolymerization (GO:0008064)	-0.0931773	0.356494	100
regulation of activated T cell proliferation (GO:0046006)	-0.0170297	0.866451	100
regulation of acute inflammatory response (GO:0002673)	0.10345	0.305718	100
regulation of adenylate cyclase activity (GO:0045761)	0.175746	0.080291	100
regulation of adherens junction organization (GO:1903391)	0.380378	9.47103e-05	100
regulation of alcohol biosynthetic process (GO:1902930)	-0.0285269	0.778143	100
regulation of alternative mRNA splicing, via spliceosome (GO:0000381)	0.156796	0.119258	100
regulation of amyloid-beta formation (GO:1902003)	0.356844	0.000268101	100
regulation of anatomical structure morphogenesis (GO:0022603)	0.233195	0.0195474	100
regulation of androgen receptor signaling pathway (GO:0060765)	-0.00241224	0.980997	100
regulation of angiogenesis (GO:0045765)	0.0883168	0.382241	100
regulation of anoikis (GO:2000209)	0.175374	0.0809432	100
regulation of apoptotic process (GO:0042981)	0.409781	2.29807e-05	100
regulation of apoptotic signaling pathway (GO:2001233)	-0.0466607	0.644805	100
regulation of autophagosome assembly (GO:2000785)	0.48252	3.7e-07	100
regulation of autophagy (GO:0010506)	0.469331	8.40892e-07	100
regulation of autophagy of mitochondrion (GO:1903146)	-0.118776	0.239197	100
regulation of axon extension (GO:0030516)	0.40216	3.36026e-05	100
regulation of axon extension involved in axon guidance (GO:0048841)	0.156064	0.121014	100
regulation of axonogenesis (GO:0050770)	0.428839	8.52612e-06	100
regulation of bicellular tight junction assembly (GO:2000810)	0.355896	0.000279117	100
regulation of blood circulation (GO:1903522)	0.0649145	0.521093	100
regulation of blood coagulation (GO:0030193)	0.365509	0.000184473	100
regulation of blood vessel diameter (GO:0097746)	-0.0631023	0.532817	100
regulation of blood vessel endothelial cell migration (GO:0043535)	0.132817	0.187732	100
regulation of bone mineralization (GO:0030500)	0.10135	0.315694	100
regulation of bone resorption (GO:0045124)	-0.0969457	0.337291	100
regulation of branching involved in ureteric bud morphogenesis (GO:0090189)	0.122304	0.225427	100
regulation of cAMP biosynthetic process (GO:0030817)	0.137906	0.171229	100
regulation of cAMP-mediated signaling (GO:0043949)	-0.089673	0.374947	100
regulation of calcium ion import (GO:0090279)	0.219454	0.0282523	100
regulation of calcium ion transmembrane transport (GO:1903169)	0.264374	0.0078612	100
regulation of calcium ion transmembrane transporter activity (GO:1901019)	0.503822	9.11668e-08	100
regulation of calcium ion transport (GO:0051924)	0.288725	0.00357675	100
regulation of calcium ion transport into cytosol (GO:0010522)	-0.201092	0.0448368	100
regulation of calcium ion-dependent exocytosis (GO:0017158)	0.312391	0.00155498	100
regulation of calcium-mediated signaling (GO:0050848)	0.251713	0.0115271	100
regulation of canonical Wnt signaling pathway (GO:0060828)	0.517972	3.40598e-08	100
regulation of carbohydrate catabolic process (GO:0043470)	-0.0649265	0.521016	100
regulation of cardiac conduction (GO:1903779)	0.469295	8.42739e-07	100
regulation of cardiac muscle cell action potential (GO:0098901)	0.537474	8.12849e-09	100
regulation of cardiac muscle cell contraction (GO:0086004)	0.449013	2.79027e-06	100
regulation of cardiac muscle cell membrane repolarization (GO:0099623)	0.623606	4.2049e-12	100
regulation of cardiac muscle cell proliferation (GO:0060043)	0.060354	0.550844	100
regulation of cardiac muscle contraction (GO:0055117)	0.112715	0.264189	100
regulation of cardiac muscle contraction by calcium ion signaling (GO:0010882)	0.456622	1.79675e-06	100
regulation of cardiac muscle contraction by regulation of the release of sequestered calcium ion (GO:0010881)	0.31892	0.00122074	100
regulation of cardiac muscle hypertrophy (GO:0010611)	0.471179	7.51058e-07	100
regulation of catecholamine secretion (GO:0050433)	-0.197312	0.0491025	100
regulation of catenin import into nucleus (GO:0035412)	0.3164	0.00134114	100
regulation of cation channel activity (GO:2001257)	0.476556	5.38626e-07	100
regulation of cation transmembrane transport (GO:1904062)	0.228395	0.0222817	100
regulation of cell adhesion mediated by integrin (GO:0033628)	0.382538	8.57358e-05	100
regulation of cell communication (GO:0010646)	0.672067	1.93007e-14	100
regulation of cell cycle (GO:0051726)	0.198068	0.0482236	100
regulation of cell cycle G1/S phase transition (GO:1902806)	-0.0471407	0.641402	100
regulation of cell cycle G2/M phase transition (GO:1902749)	-0.0634023	0.530867	100
regulation of cell cycle arrest (GO:0071156)	-0.254533	0.0106014	100
regulation of cell cycle phase transition (GO:1901987)	0.23988	0.0162234	100
regulation of cell cycle process (GO:0010564)	0.0332793	0.742382	100
regulation of cell death (GO:0010941)	0.452961	2.22343e-06	100
regulation of cell development (GO:0060284)	0.346487	0.000413436	100
regulation of cell differentiation (GO:0045595)	0.301662	0.00228779	100
regulation of cell division (GO:0051302)	0.019778	0.845148	100
regulation of cell growth (GO:0001558)	0.0784518	0.437836	100
regulation of cell junction assembly (GO:1901888)	0.308143	0.00181496	100
regulation of cell migration (GO:0030334)	0.330441	0.000785918	100
regulation of cell migration involved in sprouting angiogenesis (GO:0090049)	0.120024	0.234261	100
regulation of cell morphogenesis (GO:0022604)	0.528773	1.55769e-08	100
regulation of cell morphogenesis involved in differentiation (GO:0010769)	0.525569	1.97022e-08	100
regulation of cell motility (GO:2000145)	0.378398	0.000103697	100
regulation of cell proliferation (GO:0042127)	0.0961776	0.341151	100
regulation of cell size (GO:0008361)	0.668299	3.04119e-14	100
regulation of cell-cell adhesion (GO:0022407)	0.126889	0.208382	100
regulation of cell-matrix adhesion (GO:0001952)	0.473411	6.54675e-07	100
regulation of cell-substrate adhesion (GO:0010810)	0.430207	7.92181e-06	100
regulation of cell-substrate junction assembly (GO:0090109)	0.274011	0.00580367	100
regulation of cellular amide metabolic process (GO:0034248)	0.492469	1.94627e-07	100
regulation of cellular amine metabolic process (GO:0033238)	0.131257	0.193016	100
regulation of cellular amino acid metabolic process (GO:0006521)	0.131257	0.193016	100
regulation of cellular biosynthetic process (GO:0031326)	-0.0641224	0.526201	100
regulation of cellular catabolic process (GO:0031329)	0.287765	0.0036944	100
regulation of cellular component movement (GO:0051270)	0.318032	0.001262	100
regulation of cellular component organization (GO:0051128)	0.564932	9.20361e-10	100
regulation of cellular ketone metabolic process (GO:0010565)	0.132169	0.189914	100
regulation of cellular localization (GO:0060341)	0.390447	5.91943e-05	100
regulation of cellular macromolecule biosynthetic process (GO:2000112)	0.19808	0.0482097	100
regulation of cellular metabolic process (GO:0031323)	0.133261	0.186247	100
regulation of cellular pH (GO:0030641)	0.171905	0.0872298	100
[truncated: 603 more rows]

## Sheet: GO_Cellular_Component_2018
GeneSet	DiffusionEffect	DiffusionPValue	N
90S preribosome (GO:0030686)	0.0652505	0.518934	100
AMPA glutamate receptor complex (GO:0032281)	0.419346	1.40768e-05	100
BAF-type complex (GO:0090544)	0.273459	0.00590713	100
CHD-type complex (GO:0090545)	0.362964	0.000206103	100
COPI-coated vesicle membrane (GO:0030663)	0.228527	0.0222023	100
COPII-coated ER to Golgi transport vesicle (GO:0030134)	0.270639	0.00646165	100
Cajal body (GO:0015030)	-0.186535	0.063135	100
Cul3-RING ubiquitin ligase complex (GO:0031463)	0.530897	1.33123e-08	100
Cul4-RING E3 ubiquitin ligase complex (GO:0080008)	0.248041	0.0128378	100
DNA-directed RNA polymerase II, core complex (GO:0005665)	0.391311	5.68137e-05	100
DNA-directed RNA polymerase II, holoenzyme (GO:0016591)	0.452277	2.31313e-06	100
DNA-directed RNA polymerase III complex (GO:0005666)	0.079976	0.42896	100
DNA-directed RNA polymerase complex (GO:0000428)	0.147843	0.142126	100
ER to Golgi transport vesicle membrane (GO:0012507)	0.343642	0.000464463	100
ESC/E(Z) complex (GO:0035098)	-0.18453	0.0660739	100
GABA-A receptor complex (GO:1902711)	-0.349019	0.000372398	100
Golgi cis cisterna (GO:0000137)	0.049877	0.62215	100
Golgi cisterna (GO:0031985)	0.272571	0.00607701	100
Golgi cisterna membrane (GO:0032580)	0.0560096	0.579929	100
Golgi lumen (GO:0005796)	0.13871	0.168722	100
Golgi membrane (GO:0000139)	0.575974	3.6192e-10	100
Golgi stack (GO:0005795)	0.424722	1.06165e-05	100
Golgi subcompartment (GO:0098791)	0.554431	2.16717e-09	100
Golgi-associated vesicle (GO:0005798)	0.234227	0.0189988	100
INO80-type complex (GO:0097346)	0.243804	0.0145094	100
Ino80 complex (GO:0031011)	-0.0294869	0.770879	100
MLL1 complex (GO:0071339)	0.15916	0.113721	100
MLL1/2 complex (GO:0044665)	0.15916	0.113721	100
NuRD complex (GO:0016581)	0.362964	0.000206103	100
P granule (GO:0043186)	-0.500186	1.16582e-07	100
P-body (GO:0000932)	0.433783	6.52692e-06	100
PML body (GO:0016605)	0.0526373	0.602983	100
RNA polymerase II transcription factor complex (GO:0090575)	0.25931	0.00918149	100
SCF ubiquitin ligase complex (GO:0019005)	0.27892	0.00495218	100
SWI/SNF complex (GO:0016514)	0.288713	0.0035782	100
Sin3-type complex (GO:0070822)	0.452493	2.28444e-06	100
T cell receptor complex (GO:0042101)	-0.19706	0.0493984	100
U1 snRNP (GO:0005685)	-0.168005	0.0947564	100
U12-type spliceosomal complex (GO:0005689)	-0.162292	0.106694	100
U2 snRNP (GO:0005686)	-0.13775	0.171718	100
U2-type catalytic step 2 spliceosome (GO:0071007)	0.111611	0.268927	100
U2-type prespliceosome (GO:0071004)	0.103306	0.306395	100
U2-type spliceosomal complex (GO:0005684)	0.0815242	0.42005	100
U4/U6 x U5 tri-snRNP complex (GO:0046540)	-0.111107	0.271108	100
U5 snRNP (GO:0005682)	-0.0727633	0.47187	100
acetylcholine-gated channel complex (GO:0005892)	-0.315104	0.00140717	100
actin cytoskeleton (GO:0015629)	0.564092	9.86716e-10	100
actin filament (GO:0005884)	0.580078	2.53546e-10	100
actin-based cell projection (GO:0098858)	0.613357	1.16829e-11	100
actomyosin (GO:0042641)	0.520156	2.91398e-08	100
aggresome (GO:0016235)	0.230891	0.0208216	100
anaphase-promoting complex (GO:0005680)	-0.0321872	0.750555	100
anchored component of external side of plasma membrane (GO:0031362)	-0.101974	0.312708	100
anchored component of plasma membrane (GO:0046658)	-0.136898	0.17441	100
autophagosome (GO:0005776)	0.48	4.33999e-07	100
autophagosome membrane (GO:0000421)	0.528137	1.63237e-08	100
axon (GO:0030424)	0.540582	6.41425e-09	100
axonemal dynein complex (GO:0005858)	0.367849	0.000166451	100
azurophil granule (GO:0042582)	0.135242	0.179731	100
azurophil granule lumen (GO:0035578)	0.0211821	0.834307	100
azurophil granule membrane (GO:0035577)	0.329589	0.000812414	100
bicellular tight junction (GO:0005923)	0.284104	0.00417533	100
brush border membrane (GO:0031526)	0.00231623	0.981753	100
calcium channel complex (GO:0034704)	0.0335554	0.740321	100
catenin complex (GO:0016342)	0.379118	0.000100341	100
cation channel complex (GO:0034703)	0.280804	0.0046561	100
caveola (GO:0005901)	0.311287	0.00161908	100
cell cortex part (GO:0044448)	0.127165	0.207386	100
centriolar satellite (GO:0034451)	0.373897	0.000127147	100
centriole (GO:0005814)	0.070099	0.488291	100
centrosome (GO:0005813)	0.275164	0.00559291	100
chromatin (GO:0000785)	0.0688869	0.49586	100
chromosomal region (GO:0098687)	-0.03982	0.694061	100
chromosome (GO:0005694)	-0.115452	0.252694	100
chromosome, centromeric region (GO:0000775)	-0.162472	0.106301	100
chromosome, telomeric region (GO:0000781)	0.0129973	0.897876	100
cis-Golgi network (GO:0005801)	0.277204	0.00523632	100
clathrin adaptor complex (GO:0030131)	0.395884	4.56344e-05	100
clathrin-coated endocytic vesicle (GO:0045334)	0.111455	0.269601	100
clathrin-coated endocytic vesicle membrane (GO:0030669)	0.151983	0.131169	100
clathrin-coated vesicle (GO:0030136)	0.370609	0.000147295	100
clathrin-coated vesicle membrane (GO:0030665)	0.470471	7.84342e-07	100
coated vesicle (GO:0030135)	0.333273	0.000703421	100
condensed chromosome (GO:0000793)	-0.162988	0.10518	100
condensed chromosome kinetochore (GO:0000777)	-0.258578	0.00938763	100
condensed chromosome, centromeric region (GO:0000779)	-0.280996	0.00462684	100
condensed nuclear chromosome (GO:0000794)	-0.225011	0.0244007	100
contractile actin filament bundle (GO:0097517)	0.534605	1.00928e-08	100
contractile fiber (GO:0043292)	0.426067	9.88605e-06	100
cortical actin cytoskeleton (GO:0030864)	0.491929	2.01639e-07	100
cortical cytoskeleton (GO:0030863)	0.40408	3.05614e-05	100
cullin-RING ubiquitin ligase complex (GO:0031461)	0.449145	2.7693e-06	100
cytoplasmic dynein complex (GO:0005868)	0.544014	4.92425e-09	100
cytoplasmic exosome (RNase complex) (GO:0000177)	-0.161332	0.108811	100
cytoplasmic microtubule (GO:0005881)	0.232319	0.0200237	100
cytoplasmic ribonucleoprotein granule (GO:0036464)	0.358284	0.000252133	100
cytoplasmic stress granule (GO:0010494)	0.527021	1.77176e-08	100
cytoplasmic vesicle (GO:0031410)	0.377018	0.000110422	100
cytoplasmic vesicle lumen (GO:0060205)	-0.0149655	0.882515	100
cytoplasmic vesicle membrane (GO:0030659)	0.626763	3.04645e-12	100
cytoskeleton (GO:0005856)	0.523756	2.24778e-08	100
cytosolic large ribosomal subunit (GO:0022625)	-0.435248	6.02554e-06	100
cytosolic part (GO:0044445)	-0.435164	6.05329e-06	100
cytosolic ribosome (GO:0022626)	-0.454545	2.02819e-06	100
cytosolic small ribosomal subunit (GO:0022627)	-0.472691	6.84405e-07	100
dendrite (GO:0030425)	0.265443	0.00760516	100
dendrite membrane (GO:0032590)	0.0863126	0.393177	100
early endosome (GO:0005769)	0.479724	4.41614e-07	100
early endosome membrane (GO:0031901)	0.54291	5.36304e-09	100
endocytic vesicle (GO:0030139)	0.294677	0.00291933	100
endocytic vesicle lumen (GO:0071682)	0.2048	0.040956	100
endolysosome (GO:0036019)	0.233075	0.0196121	100
endoplasmic reticulum exit site (GO:0070971)	-0.0658866	0.514859	100
endoplasmic reticulum lumen (GO:0005788)	0.230759	0.0208967	100
endoplasmic reticulum tubular network (GO:0071782)	0.40102	3.55399e-05	100
endoplasmic reticulum-Golgi intermediate compartment (GO:0005793)	0.206373	0.0393974	100
endoplasmic reticulum-Golgi intermediate compartment membrane (GO:0033116)	0.268491	0.00691448	100
endosomal part (GO:0044440)	0.145131	0.14967	100
endosome lumen (GO:0031904)	-0.150411	0.135251	100
euchromatin (GO:0000791)	-0.0821722	0.416352	100
exocytic vesicle (GO:0070382)	0.614089	1.08738e-11	100
fibrillar center (GO:0001650)	0.34453	0.000447941	100
ficolin-1-rich granule (GO:0101002)	0.0943894	0.350245	100
ficolin-1-rich granule lumen (GO:1904813)	0.0294029	0.771514	100
ficolin-1-rich granule membrane (GO:0101003)	0.117636	0.243768	100
filopodium (GO:0030175)	0.590435	1.01012e-10	100
focal adhesion (GO:0005925)	0.292085	0.00319097	100
heterochromatin (GO:0000792)	-0.202196	0.0436507	100
histone acetyltransferase complex (GO:0000123)	0.216394	0.0305857	100
histone methyltransferase complex (GO:0035097)	0.0440564	0.663391	100
integral component of Golgi membrane (GO:0030173)	0.260102	0.00896294	100
integral component of endoplasmic reticulum membrane (GO:0030176)	0.327525	0.000880019	100
integral component of mitochondrial inner membrane (GO:0031305)	-0.0633663	0.531101	100
integral component of mitochondrial membrane (GO:0032592)	0.0617462	0.541675	100
integral component of mitochondrial outer membrane (GO:0031307)	0.341686	0.000502849	100
integral component of plasma membrane (GO:0005887)	-0.00484848	0.961815	100
intercalated disc (GO:0014704)	0.586571	1.42938e-10	100
intermediate filament (GO:0005882)	0.256946	0.00986191	100
intermediate filament cytoskeleton (GO:0045111)	0.232007	0.0201958	100
intrinsic component of external side of plasma membrane (GO:0031233)	-0.0133093	0.895438	100
intrinsic component of mitochondrial inner membrane (GO:0031304)	-0.154407	0.12506	100
intrinsic component of mitochondrial outer membrane (GO:0031306)	0.371749	0.000139996	100
intrinsic component of the cytoplasmic side of the plasma membrane (GO:0031235)	0.137306	0.173117	100
ionotropic glutamate receptor complex (GO:0008328)	0.434767	6.18578e-06	100
kinesin complex (GO:0005871)	0.148539	0.140237	100
lamellar body (GO:0042599)	0.00306031	0.975893	100
large ribosomal subunit (GO:0015934)	-0.445713	3.36621e-06	100
late endosome (GO:0005770)	0.478056	4.90411e-07	100
late endosome membrane (GO:0031902)	0.425263	1.03171e-05	100
lipid droplet (GO:0005811)	0.185227	0.0650409	100
lysosomal lumen (GO:0043202)	0.259718	0.00906833	100
lysosomal membrane (GO:0005765)	0.466091	1.02347e-06	100
lysosome (GO:0005764)	0.361596	0.000218683	100
lytic vacuole (GO:0000323)	0.213561	0.0328885	100
lytic vacuole membrane (GO:0098852)	0.449889	2.65381e-06	100
mRNA cleavage and polyadenylation specificity factor complex (GO:0005847)	0.378674	0.000102398	100
main axon (GO:0044304)	0.377222	0.000109403	100
melanosome (GO:0042470)	0.0824002	0.415055	100
membrane raft (GO:0045121)	0.440648	4.47255e-06	100
microbody (GO:0042579)	0.375242	0.000119673	100
microbody lumen (GO:0031907)	0.237444	0.0173733	100
microtubule (GO:0005874)	0.248317	0.0127349	100
microtubule cytoskeleton (GO:0015630)	0.26189	0.0084863	100
microtubule end (GO:1990752)	0.168845	0.0930935	100
microtubule organizing center (GO:0005815)	0.309055	0.00175604	100
microtubule organizing center part (GO:0044450)	0.227711	0.0226968	100
microvillus (GO:0005902)	0.245677	0.0137487	100
mitochondrial envelope (GO:0005740)	0.0890729	0.378164	100
mitochondrial inner membrane (GO:0005743)	0.128137	0.203906	100
mitochondrial intermembrane space (GO:0005758)	0.019598	0.846541	100
mitochondrial large ribosomal subunit (GO:0005762)	-0.0528773	0.601329	100
mitochondrial matrix (GO:0005759)	0.137894	0.171266	100
mitochondrial outer membrane (GO:0005741)	0.151695	0.13191	100
mitochondrial proton-transporting ATP synthase complex (GO:0005753)	-0.0131173	0.896939	100
mitochondrial respiratory chain complex I (GO:0005747)	0.162436	0.106379	100
mitochondrial small ribosomal subunit (GO:0005763)	0.257654	0.00965364	100
mitochondrion (GO:0005739)	0.186583	0.0630659	100
mitotic spindle (GO:0072686)	-0.24306	0.0148218	100
mitotic spindle pole (GO:0097431)	-0.218842	0.0287065	100
multivesicular body (GO:0005771)	-0.11964	0.235772	100
myofibril (GO:0030016)	0.292793	0.0031146	100
nuclear DNA-directed RNA polymerase complex (GO:0055029)	0.207285	0.0385162	100
nuclear body (GO:0016604)	0.290321	0.00338858	100
nuclear chromatin (GO:0000790)	0.0540294	0.593417	100
nuclear chromosome (GO:0000228)	-0.168485	0.0938033	100
nuclear chromosome part (GO:0044454)	-0.0786319	0.436783	100
nuclear chromosome, telomeric region (GO:0000784)	-0.010237	0.919482	100
nuclear cyclin-dependent protein kinase holoenzyme complex (GO:0019908)	0.353615	0.000307342	100
nuclear euchromatin (GO:0005719)	-0.125053	0.215095	100
nuclear heterochromatin (GO:0005720)	-0.247513	0.0130365	100
nuclear inner membrane (GO:0005637)	0.219574	0.028164	100
nuclear matrix (GO:0016363)	0.216286	0.030671	100
nuclear periphery (GO:0034399)	0.258842	0.00931282	100
nuclear replisome (GO:0043601)	-0.273795	0.00584396	100
nuclear speck (GO:0016607)	0.288749	0.00357385	100
nuclear transcription factor complex (GO:0044798)	0.00286829	0.977405	100
nuclear ubiquitin ligase complex (GO:0000152)	-0.099646	0.323942	100
nucleolar part (GO:0044452)	0.271347	0.00631826	100
nucleolus (GO:0005730)	0.228647	0.0221304	100
nucleoplasm part (GO:0044451)	0.390135	6.00766e-05	100
pericentriolar material (GO:0000242)	0.523888	2.22636e-08	100
perinuclear region of cytoplasm (GO:0048471)	0.524416	2.14262e-08	100
peroxisomal matrix (GO:0005782)	0.237444	0.0173733	100
peroxisomal membrane (GO:0005778)	0.399124	3.89947e-05	100
peroxisomal part (GO:0044439)	0.33529	0.000649607	100
peroxisome (GO:0005777)	0.375242	0.000119673	100
phagocytic vesicle (GO:0045335)	0.162892	0.105387	100
phagocytic vesicle membrane (GO:0030670)	0.0909571	0.368119	100
pigment granule (GO:0048770)	0.0824002	0.415055	100
platelet alpha granule (GO:0031091)	0.264182	0.00790802	100
platelet alpha granule lumen (GO:0031093)	0.346379	0.000415275	100
platelet alpha granule membrane (GO:0031092)	0.060474	0.55005	100
platelet dense granule (GO:0042827)	0.0147855	0.883918	100
polymeric cytoskeletal fiber (GO:0099513)	0.453405	2.16698e-06	100
polysomal ribosome (GO:0042788)	-0.457018	1.75555e-06	100
polysome (GO:0005844)	-0.28018	0.00475237	100
pre-autophagosomal structure (GO:0000407)	0.444656	3.57306e-06	100
precatalytic spliceosome (GO:0071011)	0.0207021	0.83801	100
preribosome (GO:0030684)	0.0843804	0.403895	100
preribosome, large subunit precursor (GO:0030687)	0.0734233	0.467849	100
prespliceosome (GO:0071010)	0.0141854	0.888599	100
recycling endosome (GO:0055037)	0.365377	0.000185541	100
recycling endosome membrane (GO:0055038)	0.218302	0.0291124	100
replication fork (GO:0005657)	-0.0345275	0.733077	100
ribonucleoprotein granule (GO:0035770)	0.390015	6.04191e-05	100
ribosome (GO:0005840)	-0.421878	1.23327e-05	100
rough endoplasmic reticulum (GO:0005791)	0.0752715	0.45669	100
ruffle membrane (GO:0032587)	0.305755	0.00197781	100
sarcoplasm (GO:0016528)	0.525497	1.9806e-08	100
sarcoplasmic reticulum (GO:0016529)	0.553555	2.32458e-09	100
secretory granule lumen (GO:0034774)	0.0588659	0.560726	100
secretory vesicle (GO:0099503)	0.578218	2.98105e-10	100
serine/threonine protein kinase complex (GO:1902554)	0.126097	0.21126	100
site of DNA damage (GO:0090734)	-0.0632463	0.531881	100
site of double-strand break (GO:0035861)	-0.0173057	0.864307	100
small nuclear ribonucleoprotein complex (GO:0030532)	-0.12204	0.226438	100
small ribosomal subunit (GO:0015935)	-0.473351	6.57105e-07	100
small-subunit processome (GO:0032040)	0.138914	0.16809	100
specific granule (GO:0042581)	-0.0722472	0.475027	100
specific granule lumen (GO:0035580)	0.049961	0.621563	100
specific granule membrane (GO:0035579)	-0.212013	0.0342078	100
spindle (GO:0005819)	-0.0714191	0.480117	100
spindle microtubule (GO:0005876)	0.0192739	0.849048	100
spindle midzone (GO:0051233)	-0.263882	0.00798168	100
spindle pole (GO:0000922)	0.00326433	0.974286	100
spliceosomal complex (GO:0005681)	-0.0772277	0.44504	100
spliceosomal snRNP complex (GO:0097525)	-0.121512	0.228469	100
spliceosomal tri-snRNP complex (GO:0097526)	-0.155956	0.121275	100
stress fiber (GO:0001725)	0.534605	1.00928e-08	100
striated muscle thin filament (GO:0005865)	0.0447765	0.658231	100
synaptonemal complex (GO:0000795)	-0.445197	3.46583e-06	100
telomerase holoenzyme complex (GO:0005697)	-0.0328473	0.745612	100
tertiary granule (GO:0070820)	0.0242304	0.810878	100
tertiary granule lumen (GO:1904724)	0.170345	0.0901814	100
tertiary granule membrane (GO:0070821)	-0.338686	0.000567409	100
trans-Golgi network (GO:0005802)	0.519376	3.08134e-08	100
trans-Golgi network membrane (GO:0032588)	0.590219	1.03003e-10	100
trans-Golgi network transport vesicle (GO:0030140)	0.20222	0.0436252	100
transcription factor TFIID complex (GO:0005669)	0.215026	0.0316805	100
transcriptionally active chromatin (GO:0035327)	0.000924092	0.99272	100
vacuolar lumen (GO:0005775)	0.202952	0.0428536	100
vacuolar proton-transporting V-type ATPase complex (GO:0016471)	0.0482088	0.633858	100
vacuole (GO:0005773)	0.441932	4.16342e-06	100
vesicle coat (GO:0030120)	0.261734	0.00852698	100

## Sheet: GO_Molecular_Function_2018
GeneSet	DiffusionEffect	DiffusionPValue	N
1-acylglycerol-3-phosphate O-acyltransferase activity (GO:0003841)	-0.0124092	0.902474	100
1-phosphatidylinositol-3-kinase activity (GO:0016303)	0.592091	8.69241e-11	100
3',5'-cyclic-AMP phosphodiesterase activity (GO:0004115)	0.049949	0.621646	100
3',5'-cyclic-nucleotide phosphodiesterase activity (GO:0004114)	0.0410441	0.685146	100
3'-5' exonuclease activity (GO:0008408)	0.0286829	0.776962	100
3'-5'-exoribonuclease activity (GO:0000175)	0.173321	0.0846176	100
5'-3' RNA polymerase activity (GO:0034062)	0.307963	0.0018268	100
ADP binding (GO:0043531)	0.386583	7.10235e-05	100
ATP binding (GO:0005524)	0.255926	0.0101689	100
ATP-dependent DNA helicase activity (GO:0004003)	-0.136742	0.174906	100
ATP-dependent RNA helicase activity (GO:0004004)	0.142694	0.156699	100
ATP-dependent helicase activity (GO:0008026)	0.0652025	0.519242	100
ATP-dependent microtubule motor activity (GO:1990939)	0.421854	1.23483e-05	100
ATP-dependent microtubule motor activity, minus-end-directed (GO:0008569)	0.28102	0.00462319	100
ATP-dependent microtubule motor activity, plus-end-directed (GO:0008574)	0.420894	1.29849e-05	100
ATPase activator activity (GO:0001671)	0.41655	1.62706e-05	100
ATPase activity (GO:0016887)	0.363444	0.000201851	100
ATPase activity, coupled (GO:0042623)	0.192007	0.0556484	100
ATPase activity, coupled to movement of substances (GO:0043492)	0.0175218	0.86263	100
ATPase activity, coupled to transmembrane movement of ions, phosphorylative mechanism (GO:0015662)	0.0848005	0.40155	100
ATPase activity, coupled to transmembrane movement of ions, rotational mechanism (GO:0044769)	0.189019	0.0596407	100
ATPase activity, coupled to transmembrane movement of substances (GO:0042626)	0.157336	0.117975	100
ATPase binding (GO:0051117)	0.571485	5.31133e-10	100
ATPase coupled ion transmembrane transporter activity (GO:0042625)	0.151743	0.131786	100
ATPase regulator activity (GO:0060590)	0.430123	7.95772e-06	100
AU-rich element binding (GO:0017091)	0.318968	0.00121855	100
CCR chemokine receptor binding (GO:0048020)	-0.151419	0.132623	100
CXCR chemokine receptor binding (GO:0045236)	-0.234467	0.0188731	100
CoA hydrolase activity (GO:0016289)	0.00274827	0.97835	100
DNA binding (GO:0003677)	-0.0768437	0.447314	100
DNA binding, bending (GO:0008301)	-0.406517	2.7073e-05	100
DNA helicase activity (GO:0003678)	-0.171161	0.0886277	100
DNA polymerase activity (GO:0034061)	-0.26069	0.00880366	100
DNA polymerase binding (GO:0070182)	-0.00459646	0.963799	100
DNA secondary structure binding (GO:0000217)	-0.107651	0.28639	100
DNA-dependent ATPase activity (GO:0008094)	-0.109931	0.276245	100
DNA-directed 5'-3' RNA polymerase activity (GO:0003899)	0.197168	0.0492714	100
DNA-directed DNA polymerase activity (GO:0003887)	-0.285569	0.00397662	100
E-box binding (GO:0070888)	0.210057	0.0359383	100
FAD binding (GO:0071949)	-0.0029643	0.976649	100
FK506 binding (GO:0005528)	0.268479	0.00691709	100
G-protein beta/gamma-subunit complex binding (GO:0031683)	0.339094	0.000558204	100
G-protein coupled amine receptor activity (GO:0008227)	-0.336922	0.000608833	100
G-protein coupled peptide receptor activity (GO:0008528)	-0.134173	0.183225	100
G-protein coupled receptor activity (GO:0004930)	-0.194731	0.0522024	100
G-protein coupled receptor binding (GO:0001664)	-0.203564	0.0422172	100
G-protein coupled serotonin receptor activity (GO:0004993)	-0.361788	0.000216875	100
GABA receptor activity (GO:0016917)	-0.357612	0.000259472	100
GABA-A receptor activity (GO:0004890)	-0.349019	0.000372398	100
GDP binding (GO:0019003)	0.306403	0.00193236	100
GTP binding (GO:0005525)	0.200864	0.0450851	100
GTP-Rho binding (GO:0017049)	0.0735074	0.467339	100
GTPase activator activity (GO:0005096)	0.249169	0.012422	100
GTPase activity (GO:0003924)	0.394887	4.78786e-05	100
GTPase binding (GO:0051020)	0.0966097	0.338977	100
GTPase regulator activity (GO:0030695)	0.245485	0.0138251	100
H4 histone acetyltransferase activity (GO:0010485)	0.109415	0.27852	100
Hsp70 protein binding (GO:0030544)	0.277144	0.00524651	100
Hsp90 protein binding (GO:0051879)	0.2027	0.0431179	100
K63-linked polyubiquitin modification-dependent protein binding (GO:0070530)	-0.0525293	0.603728	100
L-amino acid transmembrane transporter activity (GO:0015179)	0.0760876	0.45181	100
MAP kinase kinase kinase activity (GO:0004709)	0.199592	0.0464912	100
MHC protein binding (GO:0042287)	-0.4403	4.55999e-06	100
N-acetyltransferase activity (GO:0008080)	-0.0708551	0.4836	100
N-acyltransferase activity (GO:0016410)	0.198716	0.0474806	100
N-methyltransferase activity (GO:0008170)	0.08024	0.427433	100
NAD binding (GO:0051287)	0.106115	0.293362	100
NAD+ ADP-ribosyltransferase activity (GO:0003950)	-0.0644104	0.524341	100
NADH dehydrogenase (quinone) activity (GO:0050136)	0.22183	0.0265463	100
NADH dehydrogenase (ubiquinone) activity (GO:0008137)	0.22183	0.0265463	100
NADP binding (GO:0050661)	-0.113195	0.262147	100
NF-kappaB binding (GO:0051059)	0.14147	0.160323	100
Notch binding (GO:0005112)	0.276448	0.00536604	100
O-acyltransferase activity (GO:0008374)	0.0388479	0.701171	100
P-P-bond-hydrolysis-driven transmembrane transporter activity (GO:0015405)	0.14315	0.155365	100
PDZ domain binding (GO:0030165)	0.653345	1.73459e-13	100
R-SMAD binding (GO:0070412)	0.427411	9.20305e-06	100
RNA binding (GO:0003723)	0.207909	0.0379228	100
RNA cap binding (GO:0000339)	0.121128	0.229954	100
RNA helicase activity (GO:0003724)	0.16432	0.102328	100
RNA methyltransferase activity (GO:0008173)	-0.174905	0.0817698	100
RNA polymerase II activating transcription factor binding (GO:0001102)	0.32408	0.00100434	100
RNA polymerase II carboxy-terminal domain kinase activity (GO:0008353)	0.268455	0.0069223	100
RNA polymerase II core binding (GO:0000993)	0.210189	0.0358193	100
RNA polymerase II core promoter proximal region sequence-specific DNA binding (GO:0000978)	0.407789	2.54032e-05	100
RNA polymerase II core promoter sequence-specific DNA binding (GO:0000979)	0.0216862	0.830422	100
RNA polymerase II distal enhancer sequence-specific DNA binding (GO:0000980)	0.126013	0.211566	100
RNA polymerase II regulatory region DNA binding (GO:0001012)	0.102418	0.310595	100
RNA polymerase II regulatory region sequence-specific DNA binding (GO:0000977)	0.294221	0.00296556	100
RNA polymerase II repressing transcription factor binding (GO:0001103)	0.293369	0.00305369	100
RNA polymerase II transcription coactivator activity (GO:0001105)	0.37949	9.86472e-05	100
RNA polymerase II transcription cofactor activity (GO:0001104)	0.433999	6.45055e-06	100
RNA polymerase II transcription corepressor activity (GO:0001106)	0.162112	0.107088	100
RNA polymerase II transcription factor activity, sequence-specific transcription regulatory region DNA binding (GO:0001133)	0.0914851	0.365333	100
RNA polymerase II transcription factor binding (GO:0001085)	0.548527	3.46282e-09	100
RNA polymerase III activity (GO:0001056)	0.0517252	0.609287	100
RNA polymerase binding (GO:0070063)	0.0223582	0.825249	100
RNA polymerase core enzyme binding (GO:0043175)	0.233039	0.0196315	100
RNA-dependent ATPase activity (GO:0008186)	0.111959	0.267427	100
Rab GTPase binding (GO:0017137)	0.377354	0.000108748	100
Rab guanyl-nucleotide exchange factor activity (GO:0017112)	0.486961	2.78464e-07	100
Rac GTPase binding (GO:0048365)	0.27676	0.00531216	100
Ran GTPase binding (GO:0008536)	0.205581	0.0401763	100
Ras GTPase binding (GO:0017016)	0.505491	8.1363e-08	100
Rho GTPase binding (GO:0017048)	0.421698	1.24497e-05	100
Rho guanyl-nucleotide exchange factor activity (GO:0005089)	0.030231	0.765262	100
S-adenosylmethionine-dependent methyltransferase activity (GO:0008757)	-0.0432403	0.669258	100
SH2 domain binding (GO:0042169)	0.0573057	0.571177	100
SH3 domain binding (GO:0017124)	0.198056	0.0482374	100
SH3/SH2 adaptor activity (GO:0005070)	0.13589	0.177635	100
SUMO transferase activity (GO:0019789)	0.319796	0.00118125	100
TBP-class protein binding (GO:0017025)	0.241212	0.0156229	100
UDP-galactosyltransferase activity (GO:0035250)	0.0807441	0.424526	100
UDP-glycosyltransferase activity (GO:0008194)	-0.269595	0.00667835	100
WW domain binding (GO:0050699)	0.0121692	0.904351	100
Wnt-activated receptor activity (GO:0042813)	0.392607	5.34097e-05	100
acetylation-dependent protein binding (GO:0140033)	0.26081	0.00877146	100
acetylcholine receptor activity (GO:0015464)	-0.342598	0.000484603	100
acetylcholine-gated cation-selective channel activity (GO:0022848)	-0.268755	0.00685735	100
acetylgalactosaminyltransferase activity (GO:0008376)	0.26333	0.00811879	100
acetylglucosaminyltransferase activity (GO:0008375)	0.224842	0.0245102	100
acetyltransferase activity (GO:0016407)	0.285497	0.00398619	100
acid-thiol ligase activity (GO:0016878)	-0.0889049	0.379068	100
actin binding (GO:0003779)	0.255758	0.0102203	100
actin filament binding (GO:0051015)	0.298974	0.00251459	100
actin monomer binding (GO:0003785)	0.0694029	0.49263	100
actinin binding (GO:0042805)	0.218974	0.028608	100
activating transcription factor binding (GO:0033613)	0.255134	0.010413	100
acyl-CoA dehydrogenase activity (GO:0003995)	0.410165	2.25394e-05	100
acyl-CoA hydrolase activity (GO:0047617)	0.103606	0.304985	100
acylglycerol O-acyltransferase activity (GO:0016411)	-0.0540894	0.593006	100
adenyl ribonucleotide binding (GO:0032559)	0.282124	0.00445817	100
adenylyltransferase activity (GO:0070566)	-0.0625623	0.536336	100
adrenergic receptor activity (GO:0004935)	-0.0944254	0.35006	100
alcohol dehydrogenase (NADP+) activity (GO:0008106)	-0.0841764	0.405036	100
aldo-keto reductase (NADP) activity (GO:0004033)	-0.165509	0.0998363	100
alkali metal ion binding (GO:0031420)	0.40432	3.01999e-05	100
alpha-actinin binding (GO:0051393)	-0.080132	0.428057	100
alpha-tubulin binding (GO:0043014)	0.501614	1.05886e-07	100
amino acid binding (GO:0016597)	0.0842004	0.404902	100
amino acid transmembrane transporter activity (GO:0015171)	-0.262754	0.00826408	100
aminoacyl-tRNA ligase activity (GO:0004812)	0.110507	0.273721	100
aminopeptidase activity (GO:0004177)	0.273795	0.00584396	100
ammonium transmembrane transporter activity (GO:0008519)	0.0544014	0.590872	100
amyloid-beta binding (GO:0001540)	0.293405	0.00304992	100
androgen receptor binding (GO:0050681)	0.252565	0.0112402	100
anion channel activity (GO:0005253)	-0.217486	0.029735	100
anion transmembrane transporter activity (GO:0008509)	-0.0660426	0.513862	100
anion:anion antiporter activity (GO:0015301)	-0.288821	0.00356517	100
anion:cation symporter activity (GO:0015296)	-0.0282748	0.780054	100
ankyrin binding (GO:0030506)	0.393411	5.13946e-05	100
antiporter activity (GO:0015297)	0.105875	0.294461	100
arachidonic acid epoxygenase activity (GO:0008392)	-0.155812	0.121623	100
arachidonic acid monooxygenase activity (GO:0008391)	-0.155812	0.121623	100
aspartic-type endopeptidase activity (GO:0004190)	0.0318392	0.753165	100
aspartic-type peptidase activity (GO:0070001)	-0.106895	0.289807	100
bHLH transcription factor binding (GO:0043425)	0.45697	1.76049e-06	100
basal RNA polymerase II transcription machinery binding (GO:0001099)	0.222766	0.0258987	100
beta-tubulin binding (GO:0048487)	0.320576	0.00114707	100
bicarbonate transmembrane transporter activity (GO:0015106)	0.10081	0.318293	100
bile acid transmembrane transporter activity (GO:0015125)	0.0363156	0.719813	100
bitter taste receptor activity (GO:0033038)	-0.0511611	0.613201	100
cadherin binding (GO:0045296)	0.424074	1.09865e-05	100
cadherin binding involved in cell-cell adhesion (GO:0098641)	0.347747	0.000392521	100
calcium activated cation channel activity (GO:0005227)	0.105935	0.294186	100
calcium channel activity (GO:0005262)	-0.0555296	0.583185	100
calcium channel regulator activity (GO:0005246)	0.402484	3.30703e-05	100
calcium ion binding (GO:0005509)	0.545839	4.27364e-09	100
calcium ion transmembrane transporter activity (GO:0015085)	0.0181218	0.857973	100
calcium-activated potassium channel activity (GO:0015269)	0.261782	0.00851444	100
calcium-dependent cysteine-type endopeptidase activity (GO:0004198)	0.1158	0.251257	100
calcium-dependent phospholipid binding (GO:0005544)	0.380858	9.26436e-05	100
calcium-release channel activity (GO:0015278)	0.213009	0.033354	100
calmodulin-dependent protein kinase activity (GO:0004683)	0.0872127	0.388243	100
carboxy-lyase activity (GO:0016831)	0.244296	0.014306	100
carboxylic acid binding (GO:0031406)	-0.101914	0.312994	100
carboxylic acid transmembrane transporter activity (GO:0046943)	-0.239892	0.0162179	100
carboxylic ester hydrolase activity (GO:0052689)	0.392175	5.45226e-05	100
carboxypeptidase activity (GO:0004180)	0.22351	0.0253936	100
cation channel activity (GO:0005261)	-0.178314	0.0759022	100
cation transmembrane transporter activity (GO:0008324)	-0.111935	0.26753	100
cation-transporting ATPase activity (GO:0019829)	0.21733	0.0298553	100
channel activity (GO:0015267)	-0.34033	0.000531146	100
chemokine activity (GO:0008009)	-0.290981	0.00331339	100
chemokine binding (GO:0019956)	0.137354	0.172965	100
chemokine receptor activity (GO:0004950)	-0.249889	0.0121627	100
chemokine receptor binding (GO:0042379)	-0.285593	0.00397344	100
chloride channel activity (GO:0005254)	-0.167525	0.0957172	100
chloride transmembrane transporter activity (GO:0015108)	-0.284812	0.00407815	100
cholesterol binding (GO:0015485)	0.0741914	0.463194	100
cholesterol transporter activity (GO:0017127)	-0.406925	2.65265e-05	100
collagen binding (GO:0005518)	0.221326	0.0269006	100
copper ion binding (GO:0005507)	-0.214941	0.0317488	100
core promoter binding (GO:0001047)	0.198224	0.0480438	100
core promoter proximal region DNA binding (GO:0001159)	0.128641	0.202117	100
core promoter proximal region sequence-specific DNA binding (GO:0000987)	0.411641	2.09157e-05	100
core promoter sequence-specific DNA binding (GO:0001046)	0.374965	0.000121174	100
cyclic nucleotide binding (GO:0030551)	-0.0131773	0.89647	100
cyclin-dependent protein kinase activity (GO:0097472)	0.0446325	0.659261	100
cyclin-dependent protein serine/threonine kinase activity (GO:0004693)	0.0744554	0.461599	100
cyclin-dependent protein serine/threonine kinase regulator activity (GO:0016538)	-0.417342	1.56187e-05	100
cysteine-type endopeptidase activity (GO:0004197)	0.211449	0.0346995	100
cysteine-type endopeptidase activity involved in apoptotic process (GO:0097153)	-0.0857846	0.396089	100
cysteine-type endopeptidase inhibitor activity (GO:0004869)	-0.127321	0.206825	100
cysteine-type endopeptidase inhibitor activity involved in apoptotic process (GO:0043027)	0.106583	0.291226	100
cysteine-type peptidase activity (GO:0008234)	0.175398	0.080901	100
cytokine activity (GO:0005125)	-0.0681188	0.500689	100
cytokine receptor activity (GO:0004896)	-0.368749	0.000159964	100
cytokine receptor binding (GO:0005126)	-0.124992	0.215317	100
damaged DNA binding (GO:0003684)	-0.134197	0.183146	100
death receptor activity (GO:0005035)	0.104698	0.299888	100
delayed rectifier potassium channel activity (GO:0005251)	0.0976538	0.333758	100
deoxyribonuclease activity (GO:0004536)	-0.323672	0.00102008	100
dicarboxylic acid transmembrane transporter activity (GO:0005310)	0.289709	0.00345966	100
disordered domain specific binding (GO:0097718)	0.010033	0.921082	100
disulfide oxidoreductase activity (GO:0015036)	0.22393	0.0251121	100
divalent inorganic cation transmembrane transporter activity (GO:0072509)	0.544662	4.68294e-09	100
double-stranded DNA binding (GO:0003690)	-0.121584	0.228191	100
double-stranded RNA binding (GO:0003725)	-0.151623	0.132095	100
dynein complex binding (GO:0070840)	0.244332	0.0142913	100
endodeoxyribonuclease activity (GO:0004520)	-0.406625	2.69273e-05	100
endonuclease activity (GO:0004519)	-0.262658	0.00828851	100
endopeptidase activity (GO:0004175)	-0.124668	0.216519	100
endopeptidase inhibitor activity (GO:0004866)	0.0453165	0.654371	100
endopeptidase regulator activity (GO:0061135)	0.187819	0.0613085	100
endoribonuclease activity (GO:0004521)	0.221386	0.0268582	100
endoribonuclease activity, producing 5'-phosphomonoesters (GO:0016891)	-0.317684	0.00127851	100
enhancer binding (GO:0035326)	0.049997	0.621311	100
enhancer sequence-specific DNA binding (GO:0001158)	0.049805	0.622653	100
ephrin receptor activity (GO:0005003)	0.434059	6.42949e-06	100
ephrin receptor binding (GO:0046875)	0.491329	2.09713e-07	100
epidermal growth factor receptor binding (GO:0005154)	0.525989	1.91073e-08	100
estrogen receptor binding (GO:0030331)	0.400972	3.56237e-05	100
excitatory extracellular ligand-gated ion channel activity (GO:0005231)	-0.040072	0.692222	100
exonuclease activity (GO:0004527)	-0.119208	0.23748	100
exopeptidase activity (GO:0008238)	0.0718152	0.477679	100
exoribonuclease activity, producing 5'-phosphomonoesters (GO:0016896)	0.0589019	0.560486	100
extracellular ligand-gated ion channel activity (GO:0005230)	-0.263282	0.00813082	100
fatty acid ligase activity (GO:0015645)	-0.250705	0.0118747	100
ferrous iron binding (GO:0008198)	0.0182538	0.85695	100
fibroblast growth factor binding (GO:0017134)	0.288641	0.00358691	100
flavin adenine dinucleotide binding (GO:0050660)	0.222454	0.026113	100
four-way junction DNA binding (GO:0000400)	-0.109211	0.279422	100
frizzled binding (GO:0005109)	0.0155296	0.87812	100
gamma-tubulin binding (GO:0043015)	0.0121212	0.904727	100
glucose transmembrane transporter activity (GO:0005355)	-0.286661	0.00383396	100
glucuronosyltransferase activity (GO:0015020)	-0.18447	0.0661636	100
glutamate receptor activity (GO:0008066)	0.360384	0.000230416	100
glutamate receptor binding (GO:0035254)	0.269091	0.00678525	100
glutathione transferase activity (GO:0004364)	-0.103534	0.305323	100
growth factor activity (GO:0008083)	-0.0142334	0.888224	100
growth factor receptor binding (GO:0070851)	0.335686	0.00063949	100
guanyl ribonucleotide binding (GO:0032561)	0.137054	0.173915	100
helicase activity (GO:0004386)	0.0405401	0.688812	100
heme binding (GO:0020037)	-0.00943294	0.925788	100
histone acetyltransferase activity (GO:0004402)	0.339022	0.000559818	100
histone acetyltransferase binding (GO:0035035)	0.187915	0.0611737	100
histone deacetylase activity (GO:0004407)	0.234719	0.0187419	100
histone deacetylase binding (GO:0042826)	0.251377	0.0116419	100
histone methyltransferase activity (GO:0042054)	-0.0917372	0.364008	100
histone-lysine N-methyltransferase activity (GO:0018024)	-0.164296	0.102379	100
hormone activity (GO:0005179)	-0.26213	0.00842405	100
hormone receptor binding (GO:0051427)	0.312619	0.00154203	100
hyaluronic acid binding (GO:0005540)	0.102574	0.309854	100
hydro-lyase activity (GO:0016836)	-0.0859886	0.394963	100
hydrogen ion transmembrane transporter activity (GO:0015078)	0.187243	0.0621224	100
hydrogen-exporting ATPase activity (GO:0036442)	0.117336	0.244981	100
hydrolase activity, acting on acid anhydrides, catalyzing transmembrane movement of substances (GO:0016820)	0.110795	0.272465	100
hydrolase activity, acting on carbon-nitrogen (but not peptide) bonds, in linear amides (GO:0016811)	0.147003	0.144431	100
hydrolase activity, hydrolyzing O-glycosyl compounds (GO:0004553)	0.0913771	0.365902	100
inhibitory extracellular ligand-gated ion channel activity (GO:0005237)	-0.0833723	0.409554	100
inorganic anion exchanger activity (GO:0005452)	-0.0793999	0.432302	100
inorganic anion transmembrane transporter activity (GO:0015103)	-0.140318	0.16379	100
insulin receptor binding (GO:0005158)	0.443108	3.89808e-06	100
integrin binding (GO:0005178)	0.308227	0.00180946	100
interleukin-1 receptor binding (GO:0005149)	-0.111839	0.267944	100
intracellular calcium activated chloride channel activity (GO:0005229)	0.0249985	0.805001	100
intracellular chloride channel activity (GO:0061778)	0.0249985	0.805001	100
intracellular ligand-gated ion channel activity (GO:0005217)	0.0916892	0.36426	100
intramolecular oxidoreductase activity, transposing S-S bonds (GO:0016864)	0.196136	0.0504961	100
inward rectifier potassium channel activity (GO:0005242)	0.250153	0.0120689	100
ion antiporter activity (GO:0099516)	-0.202148	0.0437017	100
ion channel activity (GO:0005216)	0.0267027	0.791998	100
ion channel inhibitor activity (GO:0008200)	0.206697	0.0390825	100
ion gated channel activity (GO:0022839)	0.079532	0.431535	100
ion transmembrane transporter activity (GO:0015075)	0.0669427	0.508129	100
ionotropic glutamate receptor activity (GO:0004970)	0.414533	1.80473e-05	100
iron ion binding (GO:0005506)	0.0870687	0.38903	100
kinase activator activity (GO:0019209)	0.493609	1.80577e-07	100
kinase activity (GO:0016301)	0.332181	0.000734244	100
kinase binding (GO:0019900)	0.243636	0.0145795	100
kinase inhibitor activity (GO:0019210)	0.36462	0.000191772	100
kinesin binding (GO:0019894)	0.468839	8.66473e-07	100
leak channel activity (GO:0022840)	-0.369745	0.00015306	100
ligand-dependent nuclear receptor binding (GO:0016922)	0.485965	2.969e-07	100
ligand-dependent nuclear receptor transcription coactivator activity (GO:0030374)	0.340798	0.000521219	100
ligand-gated anion channel activity (GO:0099095)	-0.182826	0.0686593	100
ligand-gated calcium channel activity (GO:0099604)	0.249553	0.0122831	100
ligand-gated cation channel activity (GO:0099094)	0.241248	0.015607	100
ligand-gated channel activity (GO:0022834)	0.0272787	0.787616	100
ligand-gated ion channel activity (GO:0015276)	-0.278704	0.00498717	100
lipase activity (GO:0016298)	0.174965	0.0816635	100
lipoprotein particle binding (GO:0071813)	-0.34279	0.00048084	100
lipoprotein particle receptor activity (GO:0030228)	0.0907891	0.369008	100
lipoprotein particle receptor binding (GO:0070325)	0.332793	0.00071682	100
low-density lipoprotein particle binding (GO:0030169)	-0.295014	0.00288568	100
low-density lipoprotein particle receptor binding (GO:0050750)	0.282712	0.00437244	100
lysine-acetylated histone binding (GO:0070577)	0.26081	0.00877146	100
lysophosphatidic acid acyltransferase activity (GO:0042171)	-0.000372037	0.997069	100
lysophospholipase activity (GO:0004622)	0.139934	0.164958	100
mRNA 3'-UTR binding (GO:0003730)	0.401764	3.42641e-05	100
mRNA 5'-UTR binding (GO:0048027)	-0.247993	0.0128557	100
mRNA binding (GO:0003729)	0.187579	0.0616466	100
magnesium ion binding (GO:0000287)	0.180798	0.0718424	100
manganese ion binding (GO:0030145)	0.453933	2.10162e-06	100
mannosyltransferase activity (GO:0000030)	0.265707	0.00754302	100
metal ion binding (GO:0046872)	0.537258	8.26266e-09	100
metal ion transmembrane transporter activity (GO:0046873)	0.441788	4.19706e-06	100
metalloaminopeptidase activity (GO:0070006)	-0.0224422	0.824603	100
metallocarboxypeptidase activity (GO:0004181)	0.0265107	0.793461	100
metalloendopeptidase activity (GO:0004222)	0.0956136	0.344003	100
metalloexopeptidase activity (GO:0008235)	0.141062	0.161544	100
metallopeptidase activity (GO:0008237)	0.0543774	0.591036	100
methyl-CpG binding (GO:0008327)	0.0534533	0.597367	100
methylated histone binding (GO:0035064)	0.0549415	0.587186	100
methylation-dependent protein binding (GO:0140034)	0.0152415	0.880364	100
methyltransferase activity (GO:0008168)	-0.0588059	0.561127	100
miRNA binding (GO:0035198)	0.00650465	0.948788	100
microfilament motor activity (GO:0000146)	0.346847	0.000407358	100
microtubule binding (GO:0008017)	0.353915	0.000303484	100
microtubule motor activity (GO:0003777)	0.118392	0.24073	100
mitogen-activated protein kinase binding (GO:0051019)	0.020162	0.84218	100
mitogen-activated protein kinase kinase binding (GO:0031434)	0.0235104	0.816398	100
monocarboxylic acid binding (GO:0033293)	-0.487261	2.73128e-07	100
monocarboxylic acid transmembrane transporter activity (GO:0008028)	-0.211473	0.0346784	100
monovalent inorganic cation transmembrane transporter activity (GO:0015077)	-0.0382118	0.705838	100
motor activity (GO:0003774)	0.288761	0.00357241	100
muscle alpha-actinin binding (GO:0051371)	0.0837684	0.407325	100
myosin V binding (GO:0031489)	0.243192	0.0147659	100
myosin binding (GO:0017022)	0.369769	0.000152897	100
neuropeptide binding (GO:0042923)	-0.240792	0.0158102	100
neuropeptide hormone activity (GO:0005184)	-0.315584	0.00138238	100
neuropeptide receptor activity (GO:0008188)	0.108911	0.280753	100
neuropilin binding (GO:0038191)	0.155836	0.121565	100
neurotransmitter receptor activity involved in regulation of postsynaptic membrane potential (GO:0099529)	0.359448	0.000239873	100
neutral amino acid transmembrane transporter activity (GO:0015175)	-0.0633663	0.531101	100
non-membrane spanning protein tyrosine kinase activity (GO:0004715)	0.0657546	0.515703	100
nuclear hormone receptor binding (GO:0035257)	0.405473	2.85197e-05	100
nuclear localization sequence binding (GO:0008139)	0.377006	0.000110482	100
nuclease activity (GO:0004518)	-0.214665	0.031974	100
nucleobase-containing compound kinase activity (GO:0019205)	0.13661	0.175327	100
nucleoside diphosphate kinase activity (GO:0004550)	0.204476	0.0412835	100
nucleoside-triphosphatase activity (GO:0017111)	0.447801	2.99004e-06	100
nucleosomal DNA binding (GO:0031492)	-0.162592	0.106039	100
nucleotide kinase activity (GO:0019201)	0.331389	0.000757367	100
nucleotidyltransferase activity (GO:0016779)	0.268371	0.00694059	100
olfactory receptor activity (GO:0004984)	-0.392055	5.48356e-05	100
organic acid transmembrane transporter activity (GO:0005342)	-0.449685	2.68502e-06	100
organic anion transmembrane transporter activity (GO:0008514)	-0.279616	0.0048409	100
organic cation transmembrane transporter activity (GO:0015101)	0.178146	0.0761833	100
oxidoreductase activity, acting on NAD(P)H, quinone or similar compound as acceptor (GO:0016655)	-0.165449	0.099961	100
oxidoreductase activity, acting on paired donors, with incorporation or reduction of molecular oxygen, 2-oxoglutarate as one donor, and incorporation of one atom each of oxygen into both donors (GO:0016706)	0.26111	0.00869141	100
oxidoreductase activity, acting on paired donors, with incorporation or reduction of molecular oxygen, NAD(P)H as one donor, and incorporation of one atom of oxygen (GO:0016709)	-0.230891	0.0208216	100
oxidoreductase activity, acting on paired donors, with incorporation or reduction of molecular oxygen, reduced flavin or flavoprotein as one donor, and incorporation of one atom of oxygen (GO:0016712)	-0.102046	0.312365	100
oxidoreductase activity, acting on single donors with incorporation of molecular oxygen, incorporation of two atoms of oxygen (GO:0016702)	-0.0631023	0.532817	100
oxidoreductase activity, acting on the CH-CH group of donors, NAD or NADP as acceptor (GO:0016628)	0.0623582	0.537668	100
oxidoreductase activity, acting on the CH-NH group of donors, NAD or NADP as acceptor (GO:0016646)	0.223366	0.0254907	100
oxidoreductase activity, acting on the CH-OH group of donors, NAD or NADP as acceptor (GO:0016616)	-0.104686	0.299944	100
oxidoreductase activity, acting on the aldehyde or oxo group of donors, NAD or NADP as acceptor (GO:0016620)	0.0161776	0.873076	100
palmitoyltransferase activity (GO:0016409)	0.260894	0.00874898	100
peptidase activator activity (GO:0016504)	0.264986	0.00771357	100
peptidase activator activity involved in apoptotic process (GO:0016505)	-0.0307951	0.761013	100
peptidase activity, acting on L-amino acid peptides (GO:0070011)	-0.157612	0.117323	100
peptidase inhibitor activity (GO:0030414)	0.137522	0.172435	100
peptide-lysine-N-acetyltransferase activity (GO:0061733)	0.392223	5.43979e-05	100
peptidoglycan binding (GO:0042834)	-0.293321	0.00305873	100
peptidyl-prolyl cis-trans isomerase activity (GO:0003755)	0.132169	0.189914	100
phosphatase activity (GO:0016791)	-0.242304	0.0151451	100
phosphatase binding (GO:0019902)	0.431035	7.57587e-06	100
phosphatase inhibitor activity (GO:0019212)	0.397684	4.18256e-05	100
phosphatidylinositol 3-kinase activity (GO:0035004)	0.54345	5.14393e-09	100
phosphatidylinositol binding (GO:0035091)	0.410777	2.18523e-05	100
phosphatidylinositol bisphosphate binding (GO:1902936)	0.293909	0.00299756	100
phosphatidylinositol bisphosphate kinase activity (GO:0052813)	0.458878	1.57367e-06	100
phosphatidylinositol kinase activity (GO:0052742)	0.56228	1.14584e-09	100
phosphatidylinositol phosphate binding (GO:1901981)	0.271935	0.00620133	100
phosphatidylinositol phosphate kinase activity (GO:0016307)	0.386079	7.27193e-05	100
phosphatidylinositol phospholipase C activity (GO:0004435)	0.0377678	0.709102	100
phosphatidylinositol-3,4,5-trisphosphate binding (GO:0005547)	0.122124	0.226116	100
phosphatidylinositol-3,4-bisphosphate binding (GO:0043325)	-0.131425	0.192442	100
phosphatidylinositol-3,5-bisphosphate binding (GO:0080025)	0.376502	0.000113039	100
phosphatidylinositol-3,5-bisphosphate phosphatase activity (GO:0106018)	0.316148	0.00135375	100
phosphatidylinositol-3-phosphate binding (GO:0032266)	0.375674	0.000117359	100
phosphatidylinositol-4,5-bisphosphate 3-kinase activity (GO:0046934)	0.431215	7.50257e-06	100
phosphatidylinositol-4,5-bisphosphate binding (GO:0005546)	0.362136	0.000213635	100
phosphatidylinositol-4-phosphate binding (GO:0070273)	0.210585	0.0354641	100
phospholipase A2 activity (GO:0004623)	0.299826	0.0024406	100
phospholipase C activity (GO:0004629)	0.0672067	0.506454	100
phospholipase activity (GO:0004620)	0.406217	2.74815e-05	100
phospholipid transporter activity (GO:0005548)	0.110615	0.27325	100
phospholipid-translocating ATPase activity (GO:0004012)	-0.0831683	0.410705	100
phosphoprotein phosphatase activity (GO:0004721)	0.0772037	0.445182	100
phosphoric diester hydrolase activity (GO:0008081)	0.287993	0.00366615	100
phosphoric ester hydrolase activity (GO:0042578)	-0.215134	0.0315929	100
phosphotransferase activity, alcohol group as acceptor (GO:0016773)	0.374869	0.0001217	100
phosphotransferase activity, phosphate group as acceptor (GO:0016776)	0.289325	0.00350494	100
phosphotyrosine residue binding (GO:0001784)	0.530105	1.41172e-08	100
poly(U) RNA binding (GO:0008266)	-0.0558416	0.581068	100
poly-purine tract binding (GO:0070717)	-0.0114971	0.909611	100
poly-pyrimidine tract binding (GO:0008187)	-0.0475008	0.638855	100
polypeptide N-acetylgalactosaminyltransferase activity (GO:0004653)	0.36126	0.000221879	100
polyubiquitin modification-dependent protein binding (GO:0031593)	-0.0764716	0.449523	100
potassium channel activity (GO:0005267)	0.112775	0.263933	100
potassium channel regulator activity (GO:0015459)	0.119028	0.238194	100
potassium ion antiporter activity (GO:0022821)	0.192907	0.0544898	100
potassium ion leak channel activity (GO:0022841)	-0.208749	0.0371361	100
potassium ion transmembrane transporter activity (GO:0015079)	-0.166637	0.0975147	100
pre-mRNA binding (GO:0036002)	-0.143438	0.154527	100
protease binding (GO:0002020)	-0.0433843	0.668221	100
proteasome binding (GO:0070628)	-0.0983738	0.330188	100
protein binding involved in cell-cell adhesion (GO:0098632)	0.286241	0.00388828	100
protein deacetylase activity (GO:0033558)	0.249589	0.0122702	100
protein disulfide isomerase activity (GO:0003756)	0.196136	0.0504961	100
protein heterodimerization activity (GO:0046982)	0.287669	0.00370635	100
protein homodimerization activity (GO:0042803)	0.290561	0.00336106	100
protein kinase A regulatory subunit binding (GO:0034237)	0.661518	6.78023e-14	100
protein kinase C binding (GO:0005080)	0.345587	0.000428997	100
protein kinase activator activity (GO:0030295)	0.510147	5.90341e-08	100
protein kinase activity (GO:0004672)	0.389115	6.30472e-05	100
protein kinase binding (GO:0019901)	0.2845	0.00412073	100
protein kinase inhibitor activity (GO:0004860)	0.407213	2.6147e-05	100
protein kinase regulator activity (GO:0019887)	0.472955	6.73359e-07	100
protein methyltransferase activity (GO:0008276)	-0.000828083	0.993476	100
protein phosphatase 2A binding (GO:0051721)	0.144902	0.150318	100
protein phosphatase binding (GO:0019903)	0.348791	0.000375934	100
protein phosphatase inhibitor activity (GO:0004864)	0.283588	0.00424745	100
protein phosphatase regulator activity (GO:0019888)	0.241464	0.0155115	100
protein phosphorylated amino acid binding (GO:0045309)	0.57775	3.1045e-10	100
protein serine/threonine kinase activator activity (GO:0043539)	0.0957216	0.343456	100
protein serine/threonine kinase activity (GO:0004674)	0.367165	0.000171542	100
protein serine/threonine kinase inhibitor activity (GO:0030291)	0.132193	0.189833	100
protein serine/threonine phosphatase activity (GO:0004722)	0.278632	0.00499889	100
protein transmembrane transporter activity (GO:0008320)	-0.2412	0.0156283	100
protein transporter activity (GO:0008565)	0.417546	1.54548e-05	100
protein tyrosine kinase activity (GO:0004713)	0.26477	0.00776539	100
protein tyrosine kinase binding (GO:1990782)	0.559928	1.3894e-09	100
protein tyrosine phosphatase activity (GO:0004725)	0.364404	0.000193588	100
protein tyrosine/serine/threonine phosphatase activity (GO:0008138)	-0.222922	0.0257921	100
protein-cysteine S-acyltransferase activity (GO:0019707)	0.337558	0.000593589	100
protein-cysteine S-palmitoyltransferase activity (GO:0019706)	0.337558	0.000593589	100
protein-lysine N-methyltransferase activity (GO:0016279)	-0.169685	0.0914537	100
proton-transporting ATPase activity, rotational mechanism (GO:0046961)	0.163396	0.1043	100
purine ribonucleoside binding (GO:0032550)	0.163888	0.103246	100
purine ribonucleoside triphosphate binding (GO:0035639)	0.311311	0.00161766	100
purinergic nucleotide receptor activity (GO:0001614)	-0.185155	0.0651471	100
pyrophosphatase activity (GO:0016462)	0.145395	0.148923	100
rRNA binding (GO:0019843)	0.0325593	0.747768	100
receptor antagonist activity (GO:0048019)	0.019658	0.846077	100
receptor tyrosine kinase binding (GO:0030971)	0.579826	2.59185e-10	100
regulatory region DNA binding (GO:0000975)	0.128053	0.204205	100
repressing transcription factor binding (GO:0070491)	0.283168	0.00430697	100
retinoic acid receptor binding (GO:0042974)	0.00925293	0.9272	100
retinoid binding (GO:0005501)	-0.430003	8.00929e-06	100
retinol dehydrogenase activity (GO:0004745)	-0.0591899	0.558567	100
ribonuclease activity (GO:0004540)	-0.0509331	0.614786	100
ribosome binding (GO:0043022)	0.309715	0.00171449	100
scavenger receptor activity (GO:0005044)	0.20006	0.0459697	100
secondary active transmembrane transporter activity (GO:0015291)	-0.00210021	0.983455	100
semaphorin receptor binding (GO:0030215)	0.155716	0.121856	100
sequence-specific DNA binding (GO:0043565)	0.0442484	0.662013	100
sequence-specific double-stranded DNA binding (GO:1990837)	0.040252	0.69091	100
serine-type endopeptidase activity (GO:0004252)	-0.275428	0.00554558	100
serine-type endopeptidase inhibitor activity (GO:0004867)	-0.00612061	0.951807	100
serine-type peptidase activity (GO:0008236)	-0.279268	0.00489626	100
serotonin receptor activity (GO:0099589)	-0.404992	2.92089e-05	100
sialyltransferase activity (GO:0008373)	-0.00817282	0.935679	100
signal sequence binding (GO:0005048)	0.378842	0.000101615	100
single-stranded DNA binding (GO:0003697)	-0.162472	0.106301	100
single-stranded RNA binding (GO:0003727)	-0.167633	0.0955003	100
small GTPase binding (GO:0031267)	0.00637264	0.949826	100
snRNA binding (GO:0017069)	-0.318572	0.00123676	100
snoRNA binding (GO:0030515)	-0.147399	0.143341	100
sodium channel activity (GO:0005272)	0.406325	2.73338e-05	100
sodium ion transmembrane transporter activity (GO:0015081)	0.247189	0.0131598	100
sodium-independent organic anion transmembrane transporter activity (GO:0015347)	-0.188395	0.0605033	100
solute:proton symporter activity (GO:0015295)	0.170381	0.0901124	100
solute:sodium symporter activity (GO:0015370)	-0.0437924	0.665287	100
spectrin binding (GO:0030507)	0.384374	7.87362e-05	100
steroid dehydrogenase activity, acting on the CH-OH group of donors, NAD or NADP as acceptor (GO:0033764)	-0.272031	0.00618242	100
steroid hormone receptor binding (GO:0035258)	0.253717	0.0108623	100
steroid hydroxylase activity (GO:0008395)	-0.020366	0.840604	100
sterol binding (GO:0032934)	0.164884	0.101139	100
sterol transporter activity (GO:0015248)	0.16462	0.101694	100
substrate-specific channel activity (GO:0022838)	-0.330129	0.000795528	100
sulfotransferase activity (GO:0008146)	0.48486	3.18689e-07	100
sulfuric ester hydrolase activity (GO:0008484)	0.366157	0.000179309	100
syntaxin binding (GO:0019905)	0.546139	4.17484e-09	100
syntaxin-1 binding (GO:0017075)	0.132601	0.188457	100
tRNA binding (GO:0000049)	0.225059	0.0243694	100
taste receptor activity (GO:0008527)	-0.0820522	0.417035	100
telomerase RNA binding (GO:0070034)	0.0239904	0.812717	100
telomeric DNA binding (GO:0042162)	0.450741	2.52716e-06	100
thiol-dependent ubiquitin-specific protease activity (GO:0004843)	0.290357	0.00338444	100
thiol-dependent ubiquitinyl hydrolase activity (GO:0036459)	0.362748	0.000208044	100
thyroid hormone receptor binding (GO:0046966)	0.458446	1.61425e-06	100
transcription coactivator activity (GO:0003713)	0.434671	6.21831e-06	100
transcription cofactor binding (GO:0001221)	0.254845	0.0105031	100
transcription corepressor activity (GO:0003714)	0.291113	0.00329854	100
transcription factor activity, RNA polymerase II core promoter proximal region sequence-specific binding (GO:0000982)	0.447009	3.12779e-06	100
transcription factor activity, RNA polymerase II core promoter sequence-specific (GO:0000983)	0.17733	0.0775605	100
transcription factor activity, RNA polymerase II distal enhancer sequence-specific binding (GO:0003705)	0.332361	0.00072908	100
transcription regulatory region DNA binding (GO:0044212)	0.24486	0.0140759	100
transcription regulatory region sequence-specific DNA binding (GO:0000976)	0.153099	0.128329	100
transcriptional activator activity, RNA polymerase II core promoter proximal region sequence-specific binding (GO:0001077)	0.350711	0.000347101	100
transcriptional activator activity, RNA polymerase II distal enhancer sequence-specific binding (GO:0001205)	-0.0558776	0.580823	100
transcriptional activator activity, RNA polymerase II transcription factor binding (GO:0001190)	0.330081	0.000797016	100
transcriptional activator activity, RNA polymerase II transcription regulatory region sequence-specific binding (GO:0001228)	0.192367	0.0551825	100
transcriptional repressor activity, RNA polymerase II core promoter proximal region sequence-specific binding (GO:0001078)	0.285149	0.00403275	100
transcriptional repressor activity, RNA polymerase II transcription factor binding (GO:0001191)	0.323984	0.00100803	100
transcriptional repressor activity, RNA polymerase II transcription regulatory region sequence-specific binding (GO:0001227)	0.275632	0.00550925	100
transferase activity, transferring acyl groups other than amino-acyl groups (GO:0016747)	0.32366	0.00102055	100
transferase activity, transferring amino-acyl groups (GO:0016755)	-0.161296	0.108891	100
transferase activity, transferring hexosyl groups (GO:0016758)	-0.000516052	0.995934	100
transferase activity, transferring pentosyl groups (GO:0016763)	-0.294485	0.00293871	100
transforming growth factor beta binding (GO:0050431)	0.157528	0.117521	100
transforming growth factor beta receptor binding (GO:0005160)	0.163432	0.104222	100
transition metal ion binding (GO:0046914)	0.185527	0.0645997	100
transition metal ion transmembrane transporter activity (GO:0046915)	0.338254	0.000577308	100
translation factor activity, RNA binding (GO:0008135)	0.19676	0.0497526	100
translation initiation factor activity (GO:0003743)	0.197612	0.0487522	100
transmembrane receptor protein kinase activity (GO:0019199)	0.279508	0.00485802	100
transmembrane receptor protein phosphatase activity (GO:0019198)	0.386523	7.12234e-05	100
transmembrane receptor protein serine/threonine kinase binding (GO:0070696)	0.143474	0.154422	100
transmembrane receptor protein tyrosine kinase activity (GO:0004714)	0.244956	0.0140371	100
transmembrane receptor protein tyrosine phosphatase activity (GO:0005001)	0.386523	7.12234e-05	100
transmembrane-ephrin receptor activity (GO:0005005)	0.434059	6.42949e-06	100
transmitter-gated ion channel activity (GO:0022824)	0.154503	0.124823	100
transmitter-gated ion channel activity involved in regulation of postsynaptic membrane potential (GO:1904315)	0.188467	0.0604032	100
triglyceride lipase activity (GO:0004806)	0.0679028	0.502051	100
tubulin binding (GO:0015631)	0.409805	2.29529e-05	100
tumor necrosis factor receptor superfamily binding (GO:0032813)	-0.133813	0.184413	100
tumor necrosis factor-activated receptor activity (GO:0005031)	0.104698	0.299888	100
type I interferon receptor binding (GO:0005132)	-0.290549	0.00336243	100
ubiquitin binding (GO:0043130)	0.29589	0.0027996	100
ubiquitin conjugating enzyme activity (GO:0061631)	0.0627903	0.534849	100
ubiquitin conjugating enzyme binding (GO:0031624)	0.398752	3.97084e-05	100
ubiquitin protein ligase activity (GO:0061630)	0.442472	4.03953e-06	100
ubiquitin protein ligase binding (GO:0031625)	0.529457	1.48102e-08	100
ubiquitin-like protein conjugating enzyme activity (GO:0061650)	0.010405	0.918165	100
ubiquitin-like protein conjugating enzyme binding (GO:0044390)	0.149175	0.138528	100
ubiquitin-like protein ligase activity (GO:0061659)	0.428083	8.87843e-06	100
ubiquitin-like protein ligase binding (GO:0044389)	0.468647	8.76655e-07	100
ubiquitin-like protein-specific protease activity (GO:0019783)	0.23766	0.0172686	100
ubiquitin-protein transferase activity (GO:0004842)	0.498866	1.27379e-07	100
voltage-gated anion channel activity (GO:0008308)	-0.0940174	0.352155	100
voltage-gated calcium channel activity (GO:0005245)	0.165401	0.100061	100
voltage-gated cation channel activity (GO:0022843)	0.0707951	0.483972	100
voltage-gated ion channel activity (GO:0005244)	-0.0438764	0.664683	100
voltage-gated ion channel activity involved in regulation of postsynaptic membrane potential (GO:1905030)	0.400732	3.60455e-05	100
voltage-gated potassium channel activity (GO:0005249)	0.137078	0.173839	100
voltage-gated sodium channel activity (GO:0005248)	0.391059	5.74986e-05	100
zinc ion binding (GO:0008270)	0.13913	0.167423	100
zinc ion transmembrane transporter activity (GO:0005385)	0.332433	0.000727023	100

## Sheet: MSigDB_Hallmark_2020
GeneSet	DiffusionEffect	DiffusionPValue	N
Adipogenesis	0.249757	0.0122099	100
Allograft Rejection	-0.238476	0.0168779	100
Androgen Response	0.177366	0.0774993	100
Angiogenesis	0.378302	0.000104152	100
Apical Junction	0.549619	3.17747e-09	100
Apical Surface	0.139286	0.166943	100
Apoptosis	0.0174497	0.863189	100
Bile Acid Metabolism	0.525677	1.95476e-08	100
Cholesterol Homeostasis	-0.0661026	0.513479	100
Coagulation	0.255914	0.0101726	100
Complement	0.214797	0.0318661	100
DNA Repair	0.0928173	0.358363	100
E2F Targets	-0.264086	0.00793153	100
Epithelial Mesenchymal Transition	0.284752	0.00408631	100
Estrogen Response Early	0.215638	0.0311867	100
Estrogen Response Late	0.0039604	0.968806	100
Fatty Acid Metabolism	0.0454485	0.653429	100
G2-M Checkpoint	-0.267867	0.00705118	100
Glycolysis	0.19658	0.0499662	100
Hedgehog Signaling	0.44192	4.16622e-06	100
Hypoxia	0.125845	0.212181	100
IL-2/STAT5 Signaling	0.0273267	0.787251	100
IL-6/JAK/STAT3 Signaling	0.0369877	0.714849	100
Inflammatory Response	-0.101158	0.316617	100
Interferon Alpha Response	-0.0524452	0.604308	100
Interferon Gamma Response	-0.0128293	0.89919	100
KRAS Signaling Dn	-0.00956496	0.924752	100
KRAS Signaling Up	0.217942	0.0293857	100
Mitotic Spindle	0.138182	0.170365	100
Myc Targets V1	-0.198704	0.0474942	100
Myc Targets V2	-0.173105	0.085012	100
Myogenesis	0.358932	0.000245238	100
Notch Signaling	0.310735	0.00165202	100
Oxidative Phosphorylation	0.240864	0.0157779	100
PI3K/AKT/mTOR Signaling	0.269391	0.00672144	100
Pancreas Beta Cells	0.0129013	0.898627	100
Pperoxisome	0.287981	0.00366763	100
Protein Secretion	0.502274	1.01264e-07	100
Reactive Oxygen Species Pathway	-0.0334473	0.741127	100
Spermatogenesis	-0.00524452	0.958699	100
TGF-beta Signaling	0.468275	8.96706e-07	100
TNF-alpha Signaling via NF-kB	0.0677468	0.503036	100
UV Response Dn	0.480588	4.18188e-07	100
UV Response Up	-0.13793	0.171153	100
Unfolded Protein Response	0.204596	0.0411619	100
Wnt-beta Catenin Signaling	0.141746	0.1595	100
Xenobiotic Metabolism	0.224014	0.0250562	100
heme Metabolism	0.35946	0.000239749	100
mTORC1 Signaling	0.0537654	0.595226	100
p53 Pathway	0.286937	0.00379863	100

## Sheet: Reactome_2016
GeneSet	DiffusionEffect	DiffusionPValue	N
3' -UTR-mediated translational regulation Homo sapiens R-HSA-157279	-0.473759	6.40749e-07	100
A tetrasaccharide linker sequence is required for GAG synthesis Homo sapiens R-HSA-1971475	0.313963	0.00146767	100
ABC transporters in lipid homeostasis Homo sapiens R-HSA-1369062	0.344614	0.000446407	100
ABC-family proteins mediated transport Homo sapiens R-HSA-382556	0.149187	0.138496	100
ADP signalling through P2Y purinoceptor 1 Homo sapiens R-HSA-418592	0.217834	0.0294681	100
ADP signalling through P2Y purinoceptor 12 Homo sapiens R-HSA-392170	0.224458	0.0247621	100
APC-Cdc20 mediated degradation of Nek2A Homo sapiens R-HSA-179409	-0.266103	0.00745065	100
APC/C-mediated degradation of cell cycle proteins Homo sapiens R-HSA-174143	-0.0634863	0.530322	100
APC/C:Cdc20 mediated degradation of Cyclin B Homo sapiens R-HSA-174048	-0.231131	0.0206856	100
APC/C:Cdc20 mediated degradation of Securin Homo sapiens R-HSA-174154	0.060078	0.55267	100
APC/C:Cdc20 mediated degradation of mitotic proteins Homo sapiens R-HSA-176409	-0.0384878	0.703811	100
APC/C:Cdh1 mediated degradation of Cdc20 and other APC/C:Cdh1 targeted proteins in late mitosis/early G1 Homo sapiens R-HSA-174178	-0.0151935	0.880738	100
APC:Cdc20 mediated degradation of cell cycle proteins prior to satisfation of the cell cycle checkpoint Homo sapiens R-HSA-179419	-0.0112691	0.911396	100
ARMS-mediated activation Homo sapiens R-HSA-170984	0.396196	4.49518e-05	100
ATF4 activates genes Homo sapiens R-HSA-380994	0.0362076	0.720612	100
AUF1 (hnRNP D0) binds and destabilizes mRNA Homo sapiens R-HSA-450408	0.129229	0.200045	100
AURKA Activation by TPX2 Homo sapiens R-HSA-8854518	-0.030267	0.764991	100
Abortive elongation of HIV-1 transcript in the absence of Tat Homo sapiens R-HSA-167242	0.339238	0.000554988	100
Acetylcholine Neurotransmitter Release Cycle Homo sapiens R-HSA-264642	0.0835884	0.408338	100
Activated NOTCH1 Transmits Signal to the Nucleus Homo sapiens R-HSA-2122948	0.0531653	0.599346	100
Activated PKN1 stimulates transcription of AR (androgen receptor) regulated genes KLK2 and KLK3 Homo sapiens R-HSA-5625886	-0.336394	0.000621761	100
Activated TLR4 signalling Homo sapiens R-HSA-166054	0.109079	0.280008	100
Activated point mutants of FGFR2 Homo sapiens R-HSA-2033519	0.0905731	0.370153	100
Activation of APC/C and APC/C:Cdc20 mediated degradation of mitotic proteins Homo sapiens R-HSA-176814	-0.0515092	0.610785	100
Activation of ATR in response to replication stress Homo sapiens R-HSA-176187	-0.256418	0.0100198	100
Activation of BAD and translocation to mitochondria Homo sapiens R-HSA-111447	0.201836	0.0440346	100
Activation of BH3-only proteins Homo sapiens R-HSA-114452	0.0113291	0.910926	100
Activation of G protein gated Potassium channels Homo sapiens R-HSA-1296041	0.352331	0.000324373	100
Activation of GABAB receptors Homo sapiens R-HSA-991365	0.307447	0.00186112	100
Activation of HOX genes during differentiation Homo sapiens R-HSA-5619507	-0.153099	0.128329	100
Activation of IRF3/IRF7 mediated by TBK1/IKK epsilon Homo sapiens R-HSA-936964	0.194683	0.0522616	100
Activation of Kainate Receptors upon glutamate binding Homo sapiens R-HSA-451326	0.314359	0.00144639	100
Activation of Matrix Metalloproteinases Homo sapiens R-HSA-1592389	-0.128821	0.201481	100
Activation of NF-kappaB in B cells Homo sapiens R-HSA-1169091	0.210981	0.0351119	100
Activation of NMDA receptor upon glutamate binding and postsynaptic events Homo sapiens R-HSA-442755	0.543474	5.1344e-09	100
Activation of SMO Homo sapiens R-HSA-5635838	0.336814	0.000611457	100
Activation of anterior HOX genes in hindbrain development during early embryogenesis Homo sapiens R-HSA-5617472	-0.153099	0.128329	100
Activation of gene expression by SREBF (SREBP) Homo sapiens R-HSA-2426168	0.0894449	0.376168	100
Activation of the mRNA upon binding of the cap-binding complex and eIFs, and subsequent binding to 43S Homo sapiens R-HSA-72662	-0.420054	1.35671e-05	100
Activation of the pre-replicative complex Homo sapiens R-HSA-68962	-0.311971	0.00157909	100
Acyl chain remodelling of PC Homo sapiens R-HSA-1482788	0.130897	0.194251	100
Acyl chain remodelling of PE Homo sapiens R-HSA-1482839	0.010057	0.920894	100
Acyl chain remodelling of PG Homo sapiens R-HSA-1482925	-0.0942574	0.350922	100
Acyl chain remodelling of PI Homo sapiens R-HSA-1482922	-0.0322472	0.750105	100
Acyl chain remodelling of PS Homo sapiens R-HSA-1482801	-0.15622	0.120638	100
Adaptive Immune System Homo sapiens R-HSA-1280218	0.460066	1.467e-06	100
Adherens junctions interactions Homo sapiens R-HSA-418990	0.506703	7.48789e-08	100
Adrenaline,noradrenaline inhibits insulin secretion Homo sapiens R-HSA-400042	0.153387	0.127604	100
Aflatoxin activation and detoxification Homo sapiens R-HSA-5423646	0.0976178	0.333937	100
Amine compound SLC transporters Homo sapiens R-HSA-425428	-0.169133	0.0925287	100
Amine ligand-binding receptors Homo sapiens R-HSA-375280	-0.245497	0.0138203	100
Amine-derived hormones Homo sapiens R-HSA-209776	-0.295518	0.00283587	100
Amino acid and oligopeptide SLC transporters Homo sapiens R-HSA-425374	-0.069535	0.491805	100
Amino acid synthesis and interconversion (transamination) Homo sapiens R-HSA-70614	-0.0759196	0.452812	100
Amino acid transport across the plasma membrane Homo sapiens R-HSA-352230	-0.196028	0.0506257	100
Amyloid fiber formation Homo sapiens R-HSA-977225	-0.388575	6.46748e-05	100
Anchoring of the basal body to the plasma membrane Homo sapiens R-HSA-5620912	0.21859	0.0288953	100
Antigen Presentation: Folding, assembly and peptide loading of class I MHC Homo sapiens R-HSA-983170	0.283684	0.00423395	100
Antigen activates B Cell Receptor (BCR) leading to generation of second messengers Homo sapiens R-HSA-983695	0.206877	0.0389084	100
Antigen processing-Cross presentation Homo sapiens R-HSA-1236975	0.104578	0.300445	100
Antigen processing: Ubiquitination & Proteasome degradation Homo sapiens R-HSA-983168	0.335614	0.000641318	100
Antiviral mechanism by IFN-stimulated genes Homo sapiens R-HSA-1169410	0.0610861	0.546013	100
Apoptosis Homo sapiens R-HSA-109581	0.205533	0.040224	100
Apoptotic cleavage of cellular proteins Homo sapiens R-HSA-111465	0.306643	0.00191577	100
Apoptotic execution phase Homo sapiens R-HSA-75153	0.0585539	0.562809	100
Aquaporin-mediated transport Homo sapiens R-HSA-445717	0.331941	0.000741182	100
Arachidonic acid metabolism Homo sapiens R-HSA-2142753	-0.30495	0.00203553	100
Asparagine N-linked glycosylation Homo sapiens R-HSA-446203	0.414101	1.84509e-05	100
Assembly of collagen fibrils and other multimeric structures Homo sapiens R-HSA-2022090	0.0748755	0.459069	100
Assembly of the pre-replicative complex Homo sapiens R-HSA-68867	-0.105383	0.296724	100
Assembly of the primary cilium Homo sapiens R-HSA-5617833	0.548143	3.56888e-09	100
Association of TriC/CCT with target proteins during biosynthesis Homo sapiens R-HSA-390471	0.00882088	0.930591	100
Association of licensing factors with the pre-replicative complex Homo sapiens R-HSA-69298	-0.294725	0.0029145	100
Asymmetric localization of PCP proteins Homo sapiens R-HSA-4608870	0.268443	0.00692491	100
Attenuation phase Homo sapiens R-HSA-3371568	-0.152751	0.129209	100
Autodegradation of Cdh1 by Cdh1:APC/C Homo sapiens R-HSA-174084	0.107651	0.28639	100
Autodegradation of the E3 ubiquitin ligase COP1 Homo sapiens R-HSA-349425	0.135962	0.177403	100
Axon guidance Homo sapiens R-HSA-422475	0.625839	3.34915e-12	100
B-WICH complex positively regulates rRNA expression Homo sapiens R-HSA-5250924	-0.275512	0.00553059	100
BBSome-mediated cargo-targeting to cilium Homo sapiens R-HSA-5620922	0.539886	6.76506e-09	100
BMAL1:CLOCK,NPAS2 activates circadian gene expression Homo sapiens R-HSA-1368108	0.643936	4.93925e-13	100
Base Excision Repair Homo sapiens R-HSA-73884	-0.182946	0.0684746	100
Basigin interactions Homo sapiens R-HSA-210991	0.00376838	0.970317	100
Beta defensins Homo sapiens R-HSA-1461957	-0.115188	0.253788	100
Beta-catenin independent WNT signaling Homo sapiens R-HSA-3858494	0.469451	8.34762e-07	100
Beta-catenin phosphorylation cascade Homo sapiens R-HSA-196299	0.245821	0.0136917	100
Bile acid and bile salt metabolism Homo sapiens R-HSA-194068	0.174293	0.0828609	100
Binding and Uptake of Ligands by Scavenger Receptors Homo sapiens R-HSA-2173782	0.020342	0.84079	100
Biological oxidations Homo sapiens R-HSA-211859	-0.150735	0.134402	100
Biosynthesis of the N-glycan precursor (dolichol lipid-linked oligosaccharide, LLO) and transfer to a nascent protein Homo sapiens R-HSA-446193	0.0460006	0.649495	100
Branched-chain amino acid catabolism Homo sapiens R-HSA-70895	0.319772	0.00118232	100
Budding and maturation of HIV virion Homo sapiens R-HSA-162588	0.306427	0.0019307	100
Butyrate Response Factor 1 (BRF1) binds and destabilizes mRNA Homo sapiens R-HSA-450385	-0.16306	0.105024	100
C-type lectin receptors (CLRs) Homo sapiens R-HSA-5621481	0.305467	0.00199831	100
CD209 (DC-SIGN) signaling Homo sapiens R-HSA-5621575	0.27856	0.00501063	100
CD28 co-stimulation Homo sapiens R-HSA-389356	0.266403	0.00738133	100
CD28 dependent PI3K/Akt signaling Homo sapiens R-HSA-389357	0.140462	0.163353	100
CDK-mediated phosphorylation and removal of Cdc6 Homo sapiens R-HSA-69017	0.0541974	0.592267	100
CDO in myogenesis Homo sapiens R-HSA-375170	0.512655	4.95665e-08	100
CDT1 association with the CDC6:ORC:origin complex Homo sapiens R-HSA-68827	0.0465887	0.645316	100
CLEC7A (Dectin-1) signaling Homo sapiens R-HSA-5607764	0.297018	0.00269215	100
COPI-dependent Golgi-to-ER retrograde traffic Homo sapiens R-HSA-6811434	0.409133	2.37439e-05	100
COPI-independent Golgi-to-ER retrograde traffic Homo sapiens R-HSA-6811436	0.603156	3.11649e-11	100
COPI-mediated anterograde transport Homo sapiens R-HSA-6807878	0.530129	1.40921e-08	100
COPII (Coat Protein 2) Mediated Vesicle Transport Homo sapiens R-HSA-204005	0.316604	0.00133101	100
CREB phosphorylation through the activation of CaMKII Homo sapiens R-HSA-442729	0.446289	3.25821e-06	100
CREB phosphorylation through the activation of Ras Homo sapiens R-HSA-442742	0.385071	7.62247e-05	100
CRMPs in Sema3A signaling Homo sapiens R-HSA-399956	0.553843	2.27166e-09	100
CTLA4 inhibitory signaling Homo sapiens R-HSA-389513	0.262094	0.00843336	100
Ca-dependent events Homo sapiens R-HSA-111996	0.602592	3.28692e-11	100
Ca2+ pathway Homo sapiens R-HSA-4086398	0.420594	1.31901e-05	100
CaM pathway Homo sapiens R-HSA-111997	0.56408	9.87696e-10	100
Calmodulin induced events Homo sapiens R-HSA-111933	0.56408	9.87696e-10	100
Calnexin/calreticulin cycle Homo sapiens R-HSA-901042	0.411089	2.15097e-05	100
Cap-dependent Translation Initiation Homo sapiens R-HSA-72737	-0.473363	6.56619e-07	100
Cardiac conduction Homo sapiens R-HSA-5576891	0.369133	0.000157269	100
Cargo concentration in the ER Homo sapiens R-HSA-5694530	0.31514	0.00140529	100
Cargo trafficking to the periciliary membrane Homo sapiens R-HSA-5620920	0.478572	4.74794e-07	100
Caspase activation via extrinsic apoptotic signalig pathway Homo sapiens R-HSA-5357769	0.147687	0.142552	100
Cdc20:Phospho-APC/C mediated degradation of Cyclin A Homo sapiens R-HSA-174184	0.00840084	0.933888	100
Cell Cycle Checkpoints Homo sapiens R-HSA-69620	-0.249805	0.0121927	100
Cell Cycle Homo sapiens R-HSA-1640170	-0.207069	0.0387234	100
Cell Cycle, Mitotic Homo sapiens R-HSA-69278	-0.207705	0.0381159	100
Cell death signalling via NRAGE, NRIF and NADE Homo sapiens R-HSA-204998	-0.0155056	0.878307	100
Cell junction organization Homo sapiens R-HSA-446728	0.431791	7.27248e-06	100
Cell surface interactions at the vascular wall Homo sapiens R-HSA-202733	0.450069	2.62657e-06	100
Cell-Cell communication Homo sapiens R-HSA-1500931	0.625827	3.35327e-12	100
Cell-cell junction organization Homo sapiens R-HSA-421270	0.520768	2.78878e-08	100
Cell-extracellular matrix interactions Homo sapiens R-HSA-446353	0.212637	0.0336708	100
Cellular Senescence Homo sapiens R-HSA-2559583	-0.245137	0.0139645	100
Cellular response to heat stress Homo sapiens R-HSA-3371556	0.0206421	0.838473	100
Cellular response to hypoxia Homo sapiens R-HSA-2262749	-0.00475248	0.962571	100
Cellular responses to stress Homo sapiens R-HSA-2262752	-0.0990339	0.326938	100
Centrosome maturation Homo sapiens R-HSA-380287	-0.0458446	0.650606	100
Chaperonin-mediated protein folding Homo sapiens R-HSA-390466	0.220582	0.0274311	100
Chemokine receptors bind chemokines Homo sapiens R-HSA-380108	-0.254437	0.0106318	100
Cholesterol biosynthesis Homo sapiens R-HSA-191273	-0.104782	0.299498	100
Chondroitin sulfate biosynthesis Homo sapiens R-HSA-2022870	0.218974	0.028608	100
Chondroitin sulfate/dermatan sulfate metabolism Homo sapiens R-HSA-1793185	0.47772	5.00841e-07	100
Chromatin modifying enzymes Homo sapiens R-HSA-3247509	-0.0049685	0.960871	100
Chromatin organization Homo sapiens R-HSA-4839726	-0.0049685	0.960871	100
Chromosome Maintenance Homo sapiens R-HSA-73886	-0.334557	0.000668694	100
Chylomicron-mediated lipid transport Homo sapiens R-HSA-174800	-0.0448485	0.657716	100
Circadian Clock Homo sapiens R-HSA-400253	0.592199	8.60742e-11	100
Citric acid cycle (TCA cycle) Homo sapiens R-HSA-71403	0.328197	0.000857464	100
Class A/1 (Rhodopsin-like receptors) Homo sapiens R-HSA-373076	-0.280024	0.00477671	100
Class B/2 (Secretin family receptors) Homo sapiens R-HSA-373080	-0.119496	0.23634	100
Class C/3 (Metabotropic glutamate/pheromone receptors) Homo sapiens R-HSA-420499	-0.129853	0.197863	100
Class I MHC mediated antigen processing & presentation Homo sapiens R-HSA-983169	0.3215	0.00110774	100
Clathrin derived vesicle budding Homo sapiens R-HSA-421837	0.576358	3.5014e-10	100
Cleavage of Growing Transcript in the Termination Region Homo sapiens R-HSA-109688	-0.149079	0.138785	100
Cobalamin (Cbl, vitamin B12) transport and metabolism Homo sapiens R-HSA-196741	-0.029679	0.769428	100
Collagen biosynthesis and modifying enzymes Homo sapiens R-HSA-1650814	-0.0618662	0.540889	100
Collagen degradation Homo sapiens R-HSA-1442490	0.030399	0.763996	100
Collagen formation Homo sapiens R-HSA-1474290	-0.0161536	0.873263	100
Common Pathway of Fibrin Clot Formation Homo sapiens R-HSA-140875	-0.285197	0.0040263	100
Complement cascade Homo sapiens R-HSA-166658	0.125809	0.212313	100
Complex I biogenesis Homo sapiens R-HSA-6799198	0.152223	0.130554	100
Condensation of Prophase Chromosomes Homo sapiens R-HSA-2299718	-0.379646	9.79447e-05	100
Constitutive Signaling by AKT1 E17K in Cancer Homo sapiens R-HSA-5674400	0.186235	0.063568	100
Constitutive Signaling by Aberrant PI3K in Cancer Homo sapiens R-HSA-2219530	0.455194	1.95308e-06	100
Constitutive Signaling by EGFRvIII Homo sapiens R-HSA-5637810	0.594983	6.67316e-11	100
Constitutive Signaling by Ligand-Responsive EGFR Cancer Variants Homo sapiens R-HSA-1236382	0.525485	1.98233e-08	100
Constitutive Signaling by NOTCH1 HD+PEST Domain Mutants Homo sapiens R-HSA-2894862	0.14177	0.159429	100
Constitutive Signaling by NOTCH1 PEST Domain Mutants Homo sapiens R-HSA-2644606	0.14177	0.159429	100
Conversion from APC/C:Cdc20 to APC/C:Cdh1 in late anaphase Homo sapiens R-HSA-176407	-0.0516292	0.609953	100
Cooperation of PDCL (PhLP1) and TRiC/CCT in G-protein beta folding Homo sapiens R-HSA-6814122	0.273651	0.00587096	100
Cooperation of Prefoldin and TriC/CCT in actin and tubulin folding Homo sapiens R-HSA-389958	-0.0142334	0.888224	100
Costimulation by the CD28 family Homo sapiens R-HSA-388841	0.304986	0.00203292	100
Cross-presentation of soluble exogenous antigens (endosomes) Homo sapiens R-HSA-1236978	0.181566	0.0706232	100
Cyclin A/B1 associated events during G2/M transition Homo sapiens R-HSA-69273	-0.180846	0.0717657	100
Cyclin A:Cdk2-associated events at S phase entry Homo sapiens R-HSA-69656	-0.00144014	0.988654	100
Cyclin D associated events in G1 Homo sapiens R-HSA-69231	0.12006	0.234119	100
Cyclin E associated events during G1/S transition Homo sapiens R-HSA-69202	0.00267627	0.978917	100
Cytochrome P450 - arranged by substrate type Homo sapiens R-HSA-211897	-0.0556256	0.582533	100
Cytokine Signaling in Immune system Homo sapiens R-HSA-1280215	0.0611581	0.545539	100
Cytosolic sensors of pathogen-associated DNA Homo sapiens R-HSA-1834949	-0.147435	0.143242	100
Cytosolic sulfonation of small molecules Homo sapiens R-HSA-156584	-0.218578	0.0289043	100
Cytosolic tRNA aminoacylation Homo sapiens R-HSA-379716	0.07964	0.430908	100
DAG and IP3 signaling Homo sapiens R-HSA-1489509	0.625503	3.46627e-12	100
DAP12 interactions Homo sapiens R-HSA-2172127	0.437828	5.22912e-06	100
DAP12 signaling Homo sapiens R-HSA-2424491	0.465299	1.0735e-06	100
DARPP-32 events Homo sapiens R-HSA-180024	0.597084	5.49853e-11	100
DNA Damage Bypass Homo sapiens R-HSA-73893	-0.210453	0.0355822	100
DNA Damage Recognition in GG-NER Homo sapiens R-HSA-5696394	0.203912	0.0418589	100
DNA Damage/Telomere Stress Induced Senescence Homo sapiens R-HSA-2559586	-0.285821	0.00394329	100
DNA Double Strand Break Response Homo sapiens R-HSA-5693606	-0.173369	0.0845302	100
DNA Double-Strand Break Repair Homo sapiens R-HSA-5693532	-0.221878	0.0265127	100
DNA Repair Homo sapiens R-HSA-73894	-0.152907	0.128814	100
DNA Replication Homo sapiens R-HSA-69306	-0.226943	0.0231708	100
DNA Replication Pre-Initiation Homo sapiens R-HSA-69002	-0.227303	0.0229476	100
DNA methylation Homo sapiens R-HSA-5334118	-0.391863	5.53398e-05	100
DNA strand elongation Homo sapiens R-HSA-69190	-0.27706	0.00526081	100
Deactivation of the beta-catenin transactivating complex Homo sapiens R-HSA-3769402	0.398512	4.01752e-05	100
Deadenylation of mRNA Homo sapiens R-HSA-429947	0.268131	0.00699306	100
Deadenylation-dependent mRNA decay Homo sapiens R-HSA-429914	0.0530813	0.599924	100
Death Receptor Signalling Homo sapiens R-HSA-73887	0.173441	0.0843992	100
Dectin-1 mediated noncanonical NF-kB signaling Homo sapiens R-HSA-5607761	0.187567	0.0616635	100
Defective B3GALT6 causes EDSP2 and SEMDJL1 Homo sapiens R-HSA-4420332	0.215782	0.0310715	100
Defective B3GALTL causes Peters-plus syndrome (PpS) Homo sapiens R-HSA-5083635	0.0411641	0.684274	100
Defective B3GAT3 causes JDSSDHD Homo sapiens R-HSA-3560801	0.215782	0.0310715	100
Defective B4GALT7 causes EDS, progeroid type Homo sapiens R-HSA-3560783	0.215782	0.0310715	100
Defective C1GALT1C1 causes Tn polyagglutination syndrome (TNPS) Homo sapiens R-HSA-5083632	-0.0566697	0.575464	100
Defective GALNT12 causes colorectal cancer 1 (CRCS1) Homo sapiens R-HSA-5083636	-0.104914	0.298886	100
Defective GALNT3 causes familial hyperphosphatemic tumoral calcinosis (HFTC) Homo sapiens R-HSA-5083625	-0.104914	0.298886	100
Defects in vitamin and cofactor metabolism Homo sapiens R-HSA-3296482	0.121188	0.229721	100
Defensins Homo sapiens R-HSA-1461973	-0.199148	0.0469905	100
Degradation of AXIN Homo sapiens R-HSA-4641257	0.141638	0.159822	100
Degradation of DVL Homo sapiens R-HSA-4641258	0.154515	0.124793	100
Degradation of GLI1 by the proteasome Homo sapiens R-HSA-5610780	0.206049	0.0397145	100
Degradation of GLI2 by the proteasome Homo sapiens R-HSA-5610783	0.278164	0.00507562	100
Degradation of beta-catenin by the destruction complex Homo sapiens R-HSA-195253	0.268107	0.00699832	100
Degradation of the extracellular matrix Homo sapiens R-HSA-1474228	-0.0950135	0.347054	100
Depolymerisation of the Nuclear Lamina Homo sapiens R-HSA-4419969	-0.186871	0.0626528	100
Deposition of new CENPA-containing nucleosomes at the centromere Homo sapiens R-HSA-606279	-0.356532	0.000271681	100
Detoxification of Reactive Oxygen Species Homo sapiens R-HSA-3299685	-0.194995	0.051878	100
Developmental Biology Homo sapiens R-HSA-1266738	0.585767	1.53558e-10	100
Digestion of dietary lipid Homo sapiens R-HSA-192456	-0.350603	0.000348668	100
Disassembly of the destruction complex and recruitment of AXIN to the membrane Homo sapiens R-HSA-4641262	0.0928173	0.358363	100
Disease Homo sapiens R-HSA-1643685	0.116076	0.250121	100
Diseases associated with O-glycosylation of proteins Homo sapiens R-HSA-3906995	0.00130813	0.989694	100
Diseases associated with glycosaminoglycan metabolism Homo sapiens R-HSA-3560782	0.196004	0.0506545	100
Diseases associated with the TLR signaling cascade Homo sapiens R-HSA-5602358	-0.0462646	0.647617	100
Diseases of Immune System Homo sapiens R-HSA-5260271	-0.0462646	0.647617	100
Diseases of glycosylation Homo sapiens R-HSA-3781865	0.124992	0.215317	100
Diseases of metabolism Homo sapiens R-HSA-5668914	-0.0855446	0.397417	100
Diseases of signal transduction Homo sapiens R-HSA-5663202	0.565005	9.14877e-10	100
Disorders of transmembrane transporters Homo sapiens R-HSA-5619115	-0.289133	0.00352778	100
Dopamine Neurotransmitter Release Cycle Homo sapiens R-HSA-212676	0.117252	0.245321	100
Downregulation of SMAD2/3:SMAD4 transcriptional activity Homo sapiens R-HSA-2173795	0.287537	0.00372284	100
Downregulation of TGF-beta receptor signaling Homo sapiens R-HSA-2173788	0.28144	0.00455978	100
Downstream TCR signaling Homo sapiens R-HSA-202424	0.321872	0.00109226	100
Downstream signal transduction Homo sapiens R-HSA-186763	0.482904	3.61073e-07	100
Downstream signaling events of B Cell Receptor (BCR) Homo sapiens R-HSA-1168372	0.480312	4.2554e-07	100
Downstream signaling of activated FGFR1 Homo sapiens R-HSA-5654687	0.486241	2.91678e-07	100
Downstream signaling of activated FGFR2 Homo sapiens R-HSA-5654696	0.491653	2.05316e-07	100
Downstream signaling of activated FGFR3 Homo sapiens R-HSA-5654708	0.491653	2.05316e-07	100
Downstream signaling of activated FGFR4 Homo sapiens R-HSA-5654716	0.491653	2.05316e-07	100
Dual Incision in GG-NER Homo sapiens R-HSA-5696400	-0.0732073	0.469163	100
Dual incision in TC-NER Homo sapiens R-HSA-6782135	0.0968977	0.337532	100
E2F mediated regulation of DNA replication Homo sapiens R-HSA-113510	-0.243108	0.0148014	100
ECM proteoglycans Homo sapiens R-HSA-3000178	0.0289349	0.775054	100
EGFR downregulation Homo sapiens R-HSA-182971	0.46129	1.36428e-06	100
EGFR interacts with phospholipase C-gamma Homo sapiens R-HSA-212718	0.650705	2.33525e-13	100
EPH-Ephrin signaling Homo sapiens R-HSA-2682334	0.634803	1.3182e-12	100
EPH-ephrin mediated repulsion of cells Homo sapiens R-HSA-3928665	0.544914	4.59219e-09	100
EPHA-mediated growth cone collapse Homo sapiens R-HSA-3928663	0.363792	0.000198818	100
EPHB-mediated forward signaling Homo sapiens R-HSA-3928662	0.680384	6.90836e-15	100
ER to Golgi Anterograde Transport Homo sapiens R-HSA-199977	0.432307	7.07201e-06	100
ER-Phagosome pathway Homo sapiens R-HSA-1236974	0.127405	0.206523	100
ERBB2 Regulates Cell Motility Homo sapiens R-HSA-6785631	0.296814	0.0027113	100
ERCC6 (CSB) and EHMT2 (G9a) positively regulate rRNA expression Homo sapiens R-HSA-427389	-0.358452	0.000250329	100
ERK/MAPK targets Homo sapiens R-HSA-198753	-0.0225983	0.823403	100
Effects of PIP2 hydrolysis Homo sapiens R-HSA-114508	-0.211125	0.0349846	100
Eicosanoid ligand-binding receptors Homo sapiens R-HSA-391903	-0.33673	0.000613505	100
Elastic fibre formation Homo sapiens R-HSA-1566948	0.30495	0.00203553	100
Elevation of cytosolic Ca2+ levels Homo sapiens R-HSA-139853	-0.18021	0.0727872	100
Elongation arrest and recovery Homo sapiens R-HSA-112387	0.487945	2.61322e-07	100
Endogenous sterols Homo sapiens R-HSA-211976	0.467543	9.37436e-07	100
Endosomal Sorting Complex Required For Transport (ESCRT) Homo sapiens R-HSA-917729	0.348251	0.000384431	100
Energy dependent regulation of mTOR by LKB1-AMPK Homo sapiens R-HSA-380972	0.455206	1.95172e-06	100
Ephrin signaling Homo sapiens R-HSA-3928664	0.416742	1.61103e-05	100
Epigenetic regulation of gene expression Homo sapiens R-HSA-212165	-0.141542	0.160108	100
Eukaryotic Translation Elongation Homo sapiens R-HSA-156842	-0.51838	3.30842e-08	100
Eukaryotic Translation Initiation Homo sapiens R-HSA-72613	-0.473363	6.56619e-07	100
Eukaryotic Translation Termination Homo sapiens R-HSA-72764	-0.52234	2.4903e-08	100
Export of Viral Ribonucleoproteins from Nucleus Homo sapiens R-HSA-168274	-0.0126733	0.900409	100
Extension of Telomeres Homo sapiens R-HSA-180786	-0.264638	0.00779721	100
Extracellular matrix organization Homo sapiens R-HSA-1474244	0.154611	0.124556	100
FCERI mediated Ca+2 mobilization Homo sapiens R-HSA-2871809	0.480552	4.1914e-07	100
FCERI mediated MAPK activation Homo sapiens R-HSA-2871796	0.369517	0.000154615	100
FCERI mediated NF-kB activation Homo sapiens R-HSA-2871837	0.298206	0.00258301	100
FGFR1 ligand binding and activation Homo sapiens R-HSA-190242	0.274299	0.00575033	100
FGFR1 mutant receptor activation Homo sapiens R-HSA-1839124	0.405773	2.80968e-05	100
FGFR2 alternative splicing Homo sapiens R-HSA-6803529	0.115116	0.254087	100
FGFR2 ligand binding and activation Homo sapiens R-HSA-190241	0.0030003	0.976365	100
FGFR2 mutant receptor activation Homo sapiens R-HSA-1839126	0.298218	0.00258193	100
FRS-mediated FGFR1 signaling Homo sapiens R-HSA-5654693	0.396196	4.49518e-05	100
FRS-mediated FGFR2 signaling Homo sapiens R-HSA-5654700	0.396196	4.49518e-05	100
FRS-mediated FGFR3 signaling Homo sapiens R-HSA-5654706	0.396196	4.49518e-05	100
FRS-mediated FGFR4 signaling Homo sapiens R-HSA-5654712	0.396196	4.49518e-05	100
Factors involved in megakaryocyte development and platelet production Homo sapiens R-HSA-983231	0.359736	0.000236926	100
Fanconi Anemia Pathway Homo sapiens R-HSA-6783310	-0.305959	0.0019634	100
Fatty Acyl-CoA Biosynthesis Homo sapiens R-HSA-75105	-0.0962496	0.340788	100
Fatty acid, triacylglycerol, and ketone body metabolism Homo sapiens R-HSA-535734	0.320768	0.00113879	100
Fatty acids Homo sapiens R-HSA-211935	-0.060222	0.551717	100
Fc epsilon receptor (FCERI) signaling Homo sapiens R-HSA-2454202	0.497486	1.39682e-07	100
Fcgamma receptor (FCGR) dependent phagocytosis Homo sapiens R-HSA-2029480	0.569409	6.33022e-10	100
Fertilization Homo sapiens R-HSA-1187000	-0.439256	4.83208e-06	100
Formation of ATP by chemiosmotic coupling Homo sapiens R-HSA-163210	0.09961	0.324118	100
Formation of Fibrin Clot (Clotting Cascade) Homo sapiens R-HSA-140877	-0.00488449	0.961532	100
Formation of HIV elongation complex in the absence of HIV Tat Homo sapiens R-HSA-167152	0.451065	2.48051e-06	100
Formation of HIV-1 elongation complex containing HIV-1 Tat Homo sapiens R-HSA-167200	0.456874	1.77043e-06	100
Formation of Incision Complex in GG-NER Homo sapiens R-HSA-5696395	0.239916	0.0162069	100
Formation of RNA Pol II elongation complex Homo sapiens R-HSA-112382	0.451065	2.48051e-06	100
Formation of Senescence-Associated Heterochromatin Foci (SAHF) Homo sapiens R-HSA-2559584	-0.287993	0.00366615	100
Formation of TC-NER Pre-Incision Complex Homo sapiens R-HSA-6781823	0.335554	0.000642846	100
Formation of a pool of free 40S subunits Homo sapiens R-HSA-72689	-0.506823	7.42644e-08	100
Formation of the Early Elongation Complex Homo sapiens R-HSA-113418	0.396496	4.43045e-05	100
Formation of the HIV-1 Early Elongation Complex Homo sapiens R-HSA-167158	0.396496	4.43045e-05	100
Formation of the beta-catenin:TCF transactivating complex Homo sapiens R-HSA-201722	-0.0860486	0.394632	100
Formation of the ternary complex, and subsequently, the 43S complex Homo sapiens R-HSA-72695	-0.410921	2.16935e-05	100
Formation of tubulin folding intermediates by CCT/TriC Homo sapiens R-HSA-389960	-0.102598	0.30974	100
Frs2-mediated activation Homo sapiens R-HSA-170968	0.406721	2.67985e-05	100
G alpha (12/13) signalling events Homo sapiens R-HSA-416482	0.191695	0.0560547	100
G alpha (i) signalling events Homo sapiens R-HSA-418594	-0.23946	0.0164168	100
G alpha (q) signalling events Homo sapiens R-HSA-416476	-0.258134	0.00951464	100
G alpha (s) signalling events Homo sapiens R-HSA-418555	-0.226331	0.0235545	100
G alpha (z) signalling events Homo sapiens R-HSA-418597	0.183858	0.0670839	100
G beta:gamma signalling through PI3Kgamma Homo sapiens R-HSA-392451	0.0417522	0.680008	100
G beta:gamma signalling through PLC beta Homo sapiens R-HSA-418217	0.079832	0.429794	100
G protein gated Potassium channels Homo sapiens R-HSA-1296059	0.352331	0.000324373	100
G-protein activation Homo sapiens R-HSA-202040	0.257954	0.00956656	100
G-protein beta:gamma signalling Homo sapiens R-HSA-397795	-0.0134533	0.894314	100
G-protein mediated events Homo sapiens R-HSA-112040	0.628647	2.50891e-12	100
G0 and Early G1 Homo sapiens R-HSA-1538133	-0.173609	0.0840941	100
G1 Phase Homo sapiens R-HSA-69236	0.12006	0.234119	100
G1/S DNA Damage Checkpoints Homo sapiens R-HSA-69615	0.00571257	0.955017	100
G1/S Transition Homo sapiens R-HSA-69206	-0.234863	0.0186673	100
G1/S-Specific Transcription Homo sapiens R-HSA-69205	-0.30087	0.00235262	100
G2/M Checkpoints Homo sapiens R-HSA-69481	-0.237012	0.0175845	100
G2/M DNA damage checkpoint Homo sapiens R-HSA-69473	-0.262478	0.0083345	100
G2/M Transition Homo sapiens R-HSA-69275	0.00874887	0.931156	100
GAB1 signalosome Homo sapiens R-HSA-180292	0.455422	1.92729e-06	100
GABA B receptor activation Homo sapiens R-HSA-977444	0.307447	0.00186112	100
GABA receptor activation Homo sapiens R-HSA-977443	0.145695	0.148077	100
GABA synthesis, release, reuptake and degradation Homo sapiens R-HSA-888590	0.0390159	0.699941	100
GLI3 is processed to GLI3R by the proteasome Homo sapiens R-HSA-5610785	0.263738	0.00801725	100
GPCR downstream signaling Homo sapiens R-HSA-388396	-0.408413	2.46198e-05	100
GPCR ligand binding Homo sapiens R-HSA-500792	-0.272943	0.00600532	100
GPVI-mediated activation cascade Homo sapiens R-HSA-114604	0.134641	0.181688	100
GRB2 events in EGFR signaling Homo sapiens R-HSA-179812	0.371485	0.000141656	100
GRB2 events in ERBB2 signaling Homo sapiens R-HSA-1963640	0.515488	4.06189e-08	100
GRB2:SOS provides linkage to MAPK signaling for Integrins Homo sapiens R-HSA-354194	0.136562	0.17548	100
GTP hydrolysis and joining of the 60S ribosomal subunit Homo sapiens R-HSA-72706	-0.465719	1.04669e-06	100
Gamma carboxylation, hypusine formation and arylsulfatase activation Homo sapiens R-HSA-163841	0.192031	0.0556172	100
Gap junction assembly Homo sapiens R-HSA-190861	-0.295842	0.00280425	100
Gap junction trafficking Homo sapiens R-HSA-190828	-0.0514251	0.611367	100
Gap junction trafficking and regulation Homo sapiens R-HSA-157858	0.010189	0.919859	100
Gap-filling DNA repair synthesis and ligation in GG-NER Homo sapiens R-HSA-5696397	-0.183474	0.0676667	100
Gap-filling DNA repair synthesis and ligation in TC-NER Homo sapiens R-HSA-6782210	0.06003	0.552988	100
Gastrin-CREB signalling pathway via PKC and MAPK Homo sapiens R-HSA-881907	0.0912211	0.366724	100
Gene Expression Homo sapiens R-HSA-74160	0.125557	0.213238	100
Gene Silencing by RNA Homo sapiens R-HSA-211000	-0.192067	0.0555705	100
Generation of second messenger molecules Homo sapiens R-HSA-202433	0.188395	0.0605033	100
Generic Transcription Pathway Homo sapiens R-HSA-212436	0.230507	0.0210407	100
Global Genome Nucleotide Excision Repair (GG-NER) Homo sapiens R-HSA-5696399	0.0580498	0.566182	100
Glucagon signaling in metabolic regulation Homo sapiens R-HSA-163359	0.3645	0.000192779	100
Glucagon-like Peptide-1 (GLP1) regulates insulin secretion Homo sapiens R-HSA-381676	0.331281	0.000760571	100
Glucagon-type ligand receptors Homo sapiens R-HSA-420092	-0.124596	0.216786	100
Gluconeogenesis Homo sapiens R-HSA-70263	-0.191431	0.0564004	100
Glucose metabolism Homo sapiens R-HSA-70326	-0.0685989	0.497668	100
Glucose transport Homo sapiens R-HSA-70153	-0.116016	0.250368	100
Glutamate Binding, Activation of AMPA Receptors and Synaptic Plasticity Homo sapiens R-HSA-399721	0.578746	2.84744e-10	100
Glutamate Neurotransmitter Release Cycle Homo sapiens R-HSA-210500	0.228083	0.0224702	100
Glutathione conjugation Homo sapiens R-HSA-156590	0.0305431	0.762911	100
Glycerophospholipid biosynthesis Homo sapiens R-HSA-1483206	0.432811	6.88124e-06	100
Glycogen breakdown (glycogenolysis) Homo sapiens R-HSA-70221	0.179634	0.0737224	100
Glycogen synthesis Homo sapiens R-HSA-3322077	-0.253237	0.0110184	100
Glycolysis Homo sapiens R-HSA-70171	-0.22135	0.0268837	100
Glycosaminoglycan metabolism Homo sapiens R-HSA-1630316	0.443456	3.82267e-06	100
Glycosphingolipid metabolism Homo sapiens R-HSA-1660662	0.146031	0.147134	100
Glyoxylate metabolism and glycine degradation Homo sapiens R-HSA-389661	0.312691	0.00153796	100
Golgi Associated Vesicle Biogenesis Homo sapiens R-HSA-432722	0.549295	3.2597e-09	100
Golgi-to-ER retrograde transport Homo sapiens R-HSA-8856688	0.538866	7.31254e-09	100
Growth hormone receptor signaling Homo sapiens R-HSA-982772	0.413669	1.88631e-05	100
HATs acetylate histones Homo sapiens R-HSA-3214847	-0.128173	0.203777	100
HDACs deacetylate histones Homo sapiens R-HSA-3214815	-0.255242	0.0103794	100
HDL-mediated lipid transport Homo sapiens R-HSA-194223	0.267291	0.00717949	100
HDMs demethylate histones Homo sapiens R-HSA-3214842	-0.0854605	0.397882	100
HDR through Homologous Recombination (HR) or Single Strand Annealing (SSA) Homo sapiens R-HSA-5693567	-0.238248	0.0169863	100
HDR through Homologous Recombination (HRR) Homo sapiens R-HSA-5685942	-0.174293	0.0828609	100
HDR through Single Strand Annealing (SSA) Homo sapiens R-HSA-5685938	-0.112139	0.266654	100
HIV Infection Homo sapiens R-HSA-162906	0.300786	0.00235959	100
HIV Life Cycle Homo sapiens R-HSA-162587	0.212577	0.0337221	100
HIV Transcription Elongation Homo sapiens R-HSA-167169	0.456874	1.77043e-06	100
HIV Transcription Initiation Homo sapiens R-HSA-167161	0.302358	0.00223215	100
HIV elongation arrest and recovery Homo sapiens R-HSA-167287	0.487945	2.61322e-07	100
HS-GAG biosynthesis Homo sapiens R-HSA-2022928	0.55682	1.78829e-09	100
HS-GAG degradation Homo sapiens R-HSA-2024096	0.318296	0.0012496	100
HSF1 activation Homo sapiens R-HSA-3371511	-0.192787	0.0546431	100
HSF1-dependent transactivation Homo sapiens R-HSA-3371571	-0.0670507	0.507444	100
Hedgehog 'off' state Homo sapiens R-HSA-5610787	0.501482	1.06834e-07	100
Hedgehog 'on' state Homo sapiens R-HSA-5632684	0.23826	0.0169805	100
Hedgehog ligand biogenesis Homo sapiens R-HSA-5358346	0.212841	0.0334967	100
Hemostasis Homo sapiens R-HSA-109582	0.364464	0.000193082	100
Heparan sulfate/heparin (HS-GAG) metabolism Homo sapiens R-HSA-1638091	0.488197	2.57097e-07	100
Hexose transport Homo sapiens R-HSA-189200	-0.146271	0.146463	100
Hh mutants abrogate ligand secretion Homo sapiens R-HSA-5387390	0.17787	0.0766469	100
Hh mutants that don't undergo autocatalytic processing are degraded by ERAD Homo sapiens R-HSA-5362768	0.204416	0.0413444	100
Histidine, lysine, phenylalanine, tyrosine, proline and tryptophan catabolism Homo sapiens R-HSA-6788656	0.140114	0.164409	100
Homologous DNA Pairing and Strand Exchange Homo sapiens R-HSA-5693579	-0.141002	0.161724	100
Homology Directed Repair Homo sapiens R-HSA-5693538	-0.246373	0.0134749	100
Hormone-sensitive lipase (HSL)-mediated triacylglycerol hydrolysis Homo sapiens R-HSA-163560	0.282328	0.00442826	100
Host Interactions of HIV factors Homo sapiens R-HSA-162909	0.151047	0.133588	100
Host Interactions with Influenza Factors Homo sapiens R-HSA-168253	-0.0183258	0.856392	100
Hyaluronan metabolism Homo sapiens R-HSA-2142845	-0.27628	0.00539525	100
IGF1R signaling cascade Homo sapiens R-HSA-2428924	0.474011	6.30841e-07	100
IKK complex recruitment mediated by RIP1 Homo sapiens R-HSA-937041	0.126925	0.208252	100
IL-6-type cytokine receptor ligand interactions Homo sapiens R-HSA-6788467	0.216154	0.0307754	100
IRE1alpha activates chaperones Homo sapiens R-HSA-381070	0.364764	0.000190571	100
IRS-mediated signalling Homo sapiens R-HSA-112399	0.465875	1.03689e-06	100
IRS-related events triggered by IGF1R Homo sapiens R-HSA-2428928	0.474011	6.30841e-07	100
ISG15 antiviral mechanism Homo sapiens R-HSA-1169408	0.0610861	0.546013	100
Immune System Homo sapiens R-HSA-168256	0.242208	0.0151866	100
Immunoregulatory interactions between a Lymphoid and a non-Lymphoid cell Homo sapiens R-HSA-198933	-0.289133	0.00352778	100
Inactivation of APC/C via direct inhibition of the APC/C complex Homo sapiens R-HSA-141430	-0.184782	0.0656983	100
Inactivation, recovery and regulation of the phototransduction cascade Homo sapiens R-HSA-2514859	-0.0725593	0.473117	100
Incretin synthesis, secretion, and inactivation Homo sapiens R-HSA-400508	0.0877168	0.385496	100
Infectious disease Homo sapiens R-HSA-5663205	-0.160396	0.110906	100
Inflammasomes Homo sapiens R-HSA-622312	0.0432283	0.669344	100
Influenza Infection Homo sapiens R-HSA-168254	-0.401488	3.47323e-05	100
Influenza Life Cycle Homo sapiens R-HSA-168255	-0.406253	2.74322e-05	100
Influenza Viral RNA Transcription and Replication Homo sapiens R-HSA-168273	-0.44078	4.4398e-06	100
Inhibition of voltage gated Ca2+ channels via Gbeta/gamma subunits Homo sapiens R-HSA-997272	0.352331	0.000324373	100
Inhibition of the proteolytic activity of APC/C required for the onset of anaphase by mitotic spindle checkpoint components Homo sapiens R-HSA-141405	-0.184782	0.0656983	100
Initial triggering of complement Homo sapiens R-HSA-166663	0.00777678	0.93879	100
Innate Immune System Homo sapiens R-HSA-168249	0.318224	0.00125297	100
Inositol phosphate metabolism Homo sapiens R-HSA-1483249	0.43862	5.00527e-06	100
Insulin processing Homo sapiens R-HSA-264876	0.24012	0.0161138	100
Insulin receptor recycling Homo sapiens R-HSA-77387	0.167321	0.0961278	100
Insulin receptor signalling cascade Homo sapiens R-HSA-74751	0.451977	2.35353e-06	100
Integration of energy metabolism Homo sapiens R-HSA-163685	0.213429	0.0329993	100
Integrin alphaIIb beta3 signaling Homo sapiens R-HSA-354192	0.207285	0.0385162	100
Integrin cell surface interactions Homo sapiens R-HSA-216083	-0.0461086	0.648727	100
Interaction between L1 and Ankyrins Homo sapiens R-HSA-445095	0.595728	6.23177e-11	100
Interactions of Rev with host cellular proteins Homo sapiens R-HSA-177243	-0.059622	0.555695	100
Interactions of Vpr with host cellular proteins Homo sapiens R-HSA-176033	-0.109271	0.279157	100
Interferon Signaling Homo sapiens R-HSA-913531	-0.0258026	0.798859	100
Interferon alpha/beta signaling Homo sapiens R-HSA-909733	-0.0844644	0.403425	100
Interferon gamma signaling Homo sapiens R-HSA-877300	0.0213261	0.833196	100
Interleukin receptor SHC signaling Homo sapiens R-HSA-912526	0.387951	6.66043e-05	100
Interleukin-1 signaling Homo sapiens R-HSA-446652	0.0384758	0.703899	100
Interleukin-2 signaling Homo sapiens R-HSA-451927	0.361512	0.000219478	100
Interleukin-3, 5 and GM-CSF signaling Homo sapiens R-HSA-512988	0.435764	5.85764e-06	100
Interleukin-6 family signaling Homo sapiens R-HSA-6783589	0.429031	8.43876e-06	100
Intra-Golgi and retrograde Golgi-to-ER traffic Homo sapiens R-HSA-6811442	0.593231	7.83465e-11	100
Intra-Golgi traffic Homo sapiens R-HSA-6811438	0.533213	1.12026e-08	100
Intraflagellar transport Homo sapiens R-HSA-5620924	0.663594	5.31598e-14	100
Intrinsic Pathway for Apoptosis Homo sapiens R-HSA-109606	0.0932013	0.356369	100
Intrinsic Pathway of Fibrin Clot Formation Homo sapiens R-HSA-140837	0.099862	0.322889	100
Inwardly rectifying K+ channels Homo sapiens R-HSA-1296065	0.286661	0.00383396	100
Ion channel transport Homo sapiens R-HSA-983712	-0.0856406	0.396886	100
Ion homeostasis Homo sapiens R-HSA-5578775	0.327321	0.000886972	100
Ion transport by P-type ATPases Homo sapiens R-HSA-936837	0.0939454	0.352526	100
Iron uptake and transport Homo sapiens R-HSA-917937	0.285569	0.00397662	100
JNK (c-Jun kinases) phosphorylation and activation mediated by activated human TAK1 Homo sapiens R-HSA-450321	0.0889289	0.378939	100
KSRP (KHSRP) binds and destabilizes mRNA Homo sapiens R-HSA-450604	-0.149427	0.137855	100
Keratan sulfate biosynthesis Homo sapiens R-HSA-2022854	0.0772397	0.44497	100
Keratan sulfate/keratin metabolism Homo sapiens R-HSA-1638074	0.132637	0.188336	100
Kinesins Homo sapiens R-HSA-983189	0.114563	0.256387	100
L13a-mediated translational silencing of Ceruloplasmin expression Homo sapiens R-HSA-156827	-0.473759	6.40749e-07	100
L1CAM interactions Homo sapiens R-HSA-373760	0.636868	1.05892e-12	100
Lagging Strand Synthesis Homo sapiens R-HSA-69186	-0.260762	0.00878433	100
Laminin interactions Homo sapiens R-HSA-3000157	-0.219706	0.0280671	100
Late Phase of HIV Life Cycle Homo sapiens R-HSA-162599	0.277792	0.00513737	100
Ligand-dependent caspase activation Homo sapiens R-HSA-140534	0.0148815	0.88317	100
Ligand-gated ion channel transport Homo sapiens R-HSA-975298	-0.359532	0.00023901	100
Lipid digestion, mobilization, and transport Homo sapiens R-HSA-73923	0.0793519	0.432582	100
Lipoprotein metabolism Homo sapiens R-HSA-174824	0.197156	0.0492855	100
Loss of Nlp from mitotic centrosomes Homo sapiens R-HSA-380259	0.0166697	0.869249	100
Loss of proteins required for interphase microtubule organization from the centrosome Homo sapiens R-HSA-380284	0.0166697	0.869249	100
Lysosome Vesicle Biogenesis Homo sapiens R-HSA-432720	0.432499	6.99876e-06	100
M Phase Homo sapiens R-HSA-68886	-0.173789	0.0837681	100
M/G1 Transition Homo sapiens R-HSA-68874	-0.227303	0.0229476	100
MAP kinase activation in TLR cascade Homo sapiens R-HSA-450294	0.079856	0.429655	100
MAP2K and MAPK activation Homo sapiens R-HSA-5674135	0.116688	0.247615	100
MAP3K8 (TPL2)-dependent MAPK1/3 activation Homo sapiens R-HSA-5684264	0.129829	0.197947	100
MAPK family signaling cascades Homo sapiens R-HSA-5683057	0.488689	2.49033e-07	100
MAPK targets/ Nuclear events mediated by MAP kinases Homo sapiens R-HSA-450282	0.0575698	0.569402	100
MAPK1/MAPK3 signaling Homo sapiens R-HSA-5684996	0.37697	0.000110663	100
MAPK6/MAPK4 signaling Homo sapiens R-HSA-5687128	0.296826	0.00271017	100
MHC class II antigen presentation Homo sapiens R-HSA-2132295	0.425959	9.94296e-06	100
Macroautophagy Homo sapiens R-HSA-1632852	0.381158	9.13733e-05	100
Major pathway of rRNA processing in the nucleolus Homo sapiens R-HSA-6791226	-0.409661	2.31203e-05	100
Meiosis Homo sapiens R-HSA-1500620	-0.315416	0.00139101	100
Meiotic recombination Homo sapiens R-HSA-912446	-0.331389	0.000757367	100
Meiotic synapsis Homo sapiens R-HSA-1221632	-0.32174	0.00109773	100
Membrane Trafficking Homo sapiens R-HSA-199991	0.589403	1.10875e-10	100
Metabolism Homo sapiens R-HSA-1430728	0.14087	0.162122	100
Metabolism of Angiotensinogen to Angiotensins Homo sapiens R-HSA-2022377	-0.0859886	0.394963	100
Metabolism of amino acids and derivatives Homo sapiens R-HSA-71291	-0.286949	0.0037971	100
Metabolism of carbohydrates Homo sapiens R-HSA-71387	0.0836004	0.40827	100
Metabolism of fat-soluble vitamins Homo sapiens R-HSA-6806667	0.202676	0.0431432	100
Metabolism of folate and pterines Homo sapiens R-HSA-196757	-0.13541	0.179186	100
Metabolism of lipids and lipoproteins Homo sapiens R-HSA-556833	0.365113	0.000187695	100
Metabolism of nitric oxide Homo sapiens R-HSA-202131	0.132913	0.18741	100
Metabolism of non-coding RNA Homo sapiens R-HSA-194441	0.0117732	0.90745	100
Metabolism of nucleotides Homo sapiens R-HSA-15869	-0.356124	0.00027643	100
Metabolism of polyamines Homo sapiens R-HSA-351202	0.129745	0.19824	100
Metabolism of porphyrins Homo sapiens R-HSA-189445	-0.0666187	0.510189	100
Metabolism of proteins Homo sapiens R-HSA-392499	0.175338	0.0810066	100
Metabolism of steroid hormones Homo sapiens R-HSA-196071	0.0080048	0.936999	100
Metabolism of vitamins and cofactors Homo sapiens R-HSA-196854	0.142466	0.157369	100
Metabolism of water-soluble vitamins and cofactors Homo sapiens R-HSA-196849	0.0506931	0.616456	100
Metal ion SLC transporters Homo sapiens R-HSA-425410	0.467591	9.34712e-07	100
MicroRNA (miRNA) biogenesis Homo sapiens R-HSA-203927	0.239652	0.0163282	100
Miscellaneous transport and binding events Homo sapiens R-HSA-5223345	0.308251	0.00180789	100
Mismatch Repair Homo sapiens R-HSA-5358508	-0.0425323	0.674365	100
Mitochondrial Fatty Acid Beta-Oxidation Homo sapiens R-HSA-77289	0.100426	0.32015	100
Mitochondrial biogenesis Homo sapiens R-HSA-1592230	0.360312	0.000231131	100
Mitochondrial protein import Homo sapiens R-HSA-1268020	-0.0181938	0.857415	100
Mitochondrial tRNA aminoacylation Homo sapiens R-HSA-379726	0.1615	0.108438	100
Mitochondrial translation Homo sapiens R-HSA-5368287	0.131089	0.193591	100
Mitochondrial translation elongation Homo sapiens R-HSA-5389840	0.125797	0.212357	100
Mitochondrial translation initiation Homo sapiens R-HSA-5368286	0.132361	0.189265	100
Mitochondrial translation termination Homo sapiens R-HSA-5419276	0.110207	0.275034	100
Mitophagy Homo sapiens R-HSA-5205647	0.263858	0.0079876	100
Mitotic Anaphase Homo sapiens R-HSA-68882	-0.145599	0.148347	100
Mitotic G1-G1/S phases Homo sapiens R-HSA-453279	-0.191743	0.0559921	100
Mitotic G2-G2/M phases Homo sapiens R-HSA-453274	-0.0187459	0.853136	100
Mitotic Metaphase and Anaphase Homo sapiens R-HSA-2555396	-0.14327	0.155015	100
Mitotic Prometaphase Homo sapiens R-HSA-68877	-0.214785	0.0318759	100
Mitotic Prophase Homo sapiens R-HSA-68875	-0.208917	0.0369804	100
Mitotic Spindle Checkpoint Homo sapiens R-HSA-69618	-0.215926	0.0309566	100
Molecules associated with elastic fibres Homo sapiens R-HSA-2129379	0.368473	0.000161928	100
Muscle contraction Homo sapiens R-HSA-397014	0.383366	8.25104e-05	100
MyD88 cascade initiated on plasma membrane Homo sapiens R-HSA-975871	0.0637864	0.528376	100
MyD88 dependent cascade initiated on endosome Homo sapiens R-HSA-975155	-0.0209781	0.83588	100
MyD88-independent TLR3/TLR4 cascade Homo sapiens R-HSA-166166	0.169409	0.0919899	100
MyD88:Mal cascade initiated on plasma membrane Homo sapiens R-HSA-166058	-0.00606061	0.952279	100
Myogenesis Homo sapiens R-HSA-525793	0.512655	4.95665e-08	100
N-Glycan antennae elongation Homo sapiens R-HSA-975577	0.0463606	0.646935	100
N-glycan antennae elongation in the medial/trans-Golgi Homo sapiens R-HSA-975576	0.224626	0.0246516	100
N-glycan trimming in the ER and Calnexin/Calreticulin cycle Homo sapiens R-HSA-532668	0.414545	1.80362e-05	100
NCAM signaling for neurite out-growth Homo sapiens R-HSA-375165	0.363384	0.000202378	100
NCAM1 interactions Homo sapiens R-HSA-419037	-0.0122772	0.903506	100
NEP/NS2 Interacts with the Cellular Export Machinery Homo sapiens R-HSA-168333	-0.00294029	0.976838	100
NGF signalling via TRKA from the plasma membrane Homo sapiens R-HSA-187037	0.490177	2.26083e-07	100
NIK-->noncanonical NF-kB signaling Homo sapiens R-HSA-5676590	0.193159	0.0541689	100
NOD1/2 Signaling Pathway Homo sapiens R-HSA-168638	0.130729	0.194829	100
NOTCH1 Intracellular Domain Regulates Transcription Homo sapiens R-HSA-2122947	0.16438	0.102201	100
NOTCH2 Activation and Transmission of Signal to the Nucleus Homo sapiens R-HSA-2979096	0.099718	0.323591	100
NRAGE signals death through JNK Homo sapiens R-HSA-193648	0.020114	0.842551	100
NRIF signals cell death from the nucleus Homo sapiens R-HSA-205043	-0.205617	0.0401407	100
NS1 Mediated Effects on Host Pathways Homo sapiens R-HSA-168276	0.0160576	0.87401	100
Na+/Cl- dependent neurotransmitter transporters Homo sapiens R-HSA-442660	-0.199364	0.0467471	100
Nef-mediates down modulation of cell surface receptors by recruiting them to clathrin adapters Homo sapiens R-HSA-164938	0.391659	5.58803e-05	100
Negative epigenetic regulation of rRNA expression Homo sapiens R-HSA-5250941	-0.148875	0.139332	100
Negative regulation of FGFR1 signaling Homo sapiens R-HSA-5654726	0.660558	7.5827e-14	100
Negative regulation of FGFR2 signaling Homo sapiens R-HSA-5654727	0.489229	2.4046e-07	100
Negative regulation of FGFR3 signaling Homo sapiens R-HSA-5654732	0.607225	2.11611e-11	100
Negative regulation of FGFR4 signaling Homo sapiens R-HSA-5654733	0.473915	6.34598e-07	100
Negative regulation of MAPK pathway Homo sapiens R-HSA-5675221	-0.0286949	0.776871	100
Negative regulation of TCF-dependent signaling by WNT ligand antagonists Homo sapiens R-HSA-3772470	-0.0528773	0.601329	100
Negative regulation of the PI3K/AKT network Homo sapiens R-HSA-199418	0.451713	2.38964e-06	100
Negative regulators of RIG-I/MDA5 signaling Homo sapiens R-HSA-936440	0.0675548	0.50425	100
Nephrin interactions Homo sapiens R-HSA-373753	0.5558	1.94162e-09	100
Netrin-1 signaling Homo sapiens R-HSA-373752	0.350147	0.000355352	100
Neuronal System Homo sapiens R-HSA-112316	0.307291	0.00187162	100
Neurotransmitter Receptor Binding And Downstream Transmission In The Postsynaptic Cell Homo sapiens R-HSA-112314	0.454005	2.09285e-06	100
Neurotransmitter Release Cycle Homo sapiens R-HSA-112310	0.254785	0.0105219	100
Nitric oxide stimulates guanylate cyclase Homo sapiens R-HSA-392154	0.145371	0.14899	100
NoRC negatively regulates rRNA expression Homo sapiens R-HSA-427413	-0.11826	0.241258	100
Non-integrin membrane-ECM interactions Homo sapiens R-HSA-3000171	0.360228	0.000231968	100
Nonhomologous End-Joining (NHEJ) Homo sapiens R-HSA-5693571	-0.293501	0.00303989	100
Nonsense Mediated Decay (NMD) enhanced by the Exon Junction Complex (EJC) Homo sapiens R-HSA-975957	-0.458614	1.59835e-06	100
Nonsense Mediated Decay (NMD) independent of the Exon Junction Complex (EJC) Homo sapiens R-HSA-975956	-0.503714	9.18389e-08	100
Nonsense-Mediated Decay (NMD) Homo sapiens R-HSA-927802	-0.458614	1.59835e-06	100
Norepinephrine Neurotransmitter Release Cycle Homo sapiens R-HSA-181430	0.0750675	0.457914	100
Nuclear Envelope Breakdown Homo sapiens R-HSA-2980766	-0.116748	0.247371	100
Nuclear Events (kinase and transcription factor activation) Homo sapiens R-HSA-198725	0.0221062	0.827188	100
Nuclear Pore Complex (NPC) Disassembly Homo sapiens R-HSA-3301854	-0.0627183	0.535318	100
Nuclear Receptor transcription pathway Homo sapiens R-HSA-383280	0.0365437	0.718127	100
Nuclear import of Rev protein Homo sapiens R-HSA-180746	-0.0415482	0.681487	100
Nuclear signaling by ERBB4 Homo sapiens R-HSA-1251985	0.546595	4.02886e-09	100
Nucleosome assembly Homo sapiens R-HSA-774815	-0.356532	0.000271681	100
Nucleotide Excision Repair Homo sapiens R-HSA-5696398	0.154167	0.125655	100
Nucleotide-binding domain, leucine rich repeat containing receptor (NLR) signaling pathways Homo sapiens R-HSA-168643	0.102418	0.310595	100
Nucleotide-like (purinergic) receptors Homo sapiens R-HSA-418038	-0.129829	0.197947	100
O-glycosylation of TSR domain-containing proteins Homo sapiens R-HSA-5173214	0.0571377	0.572308	100
O-linked glycosylation Homo sapiens R-HSA-5173105	0.137666	0.171982	100
O-linked glycosylation of mucins Homo sapiens R-HSA-913709	0.0807081	0.424733	100
Olfactory Signaling Pathway Homo sapiens R-HSA-381753	-0.432787	6.89021e-06	100
Oncogene Induced Senescence Homo sapiens R-HSA-2559585	-0.0489769	0.628455	100
Opioid Signalling Homo sapiens R-HSA-111885	0.569793	6.1286e-10	100
Orc1 removal from chromatin Homo sapiens R-HSA-68949	-0.0257306	0.799408	100
Organelle biogenesis and maintenance Homo sapiens R-HSA-1852241	0.462646	1.25844e-06	100
Other semaphorin interactions Homo sapiens R-HSA-416700	-0.232955	0.0196769	100
Oxidative Stress Induced Senescence Homo sapiens R-HSA-2559580	-0.26441	0.00785244	100
Oxygen-dependent proline hydroxylation of Hypoxia-inducible Factor Alpha Homo sapiens R-HSA-1234176	-0.0343354	0.734506	100
PCNA-Dependent Long Patch Base Excision Repair Homo sapiens R-HSA-5651801	-0.171677	0.0876563	100
PCP/CE pathway Homo sapiens R-HSA-4086400	0.314311	0.00144896	100
PERK regulates gene expression Homo sapiens R-HSA-381042	0.101146	0.316674	100
PI Metabolism Homo sapiens R-HSA-1483255	0.447297	3.07702e-06	100
PI-3K cascade:FGFR1 Homo sapiens R-HSA-5654689	0.485689	3.0221e-07	100
PI-3K cascade:FGFR2 Homo sapiens R-HSA-5654695	0.485689	3.0221e-07	100
PI-3K cascade:FGFR3 Homo sapiens R-HSA-5654710	0.485689	3.0221e-07	100
PI-3K cascade:FGFR4 Homo sapiens R-HSA-5654720	0.485689	3.0221e-07	100
PI3K Cascade Homo sapiens R-HSA-109704	0.535926	9.1381e-09	100
PI3K events in ERBB2 signaling Homo sapiens R-HSA-1963642	0.365713	0.000182832	100
PI3K events in ERBB4 signaling Homo sapiens R-HSA-1250342	0.485689	3.0221e-07	100
PI3K/AKT Signaling in Cancer Homo sapiens R-HSA-2219528	0.484776	3.20407e-07	100
PI3K/AKT activation Homo sapiens R-HSA-198203	0.473663	6.44563e-07	100
PI5P, PP2A and IER3 Regulate PI3K/AKT Signaling Homo sapiens R-HSA-6811558	0.479484	4.4834e-07	100
PIP3 activates AKT signaling Homo sapiens R-HSA-1257604	0.485689	3.0221e-07	100
PIWI-interacting RNA (piRNA) biogenesis Homo sapiens R-HSA-5601884	0.0123132	0.903225	100
PKA activation Homo sapiens R-HSA-163615	0.463726	1.17975e-06	100
PKA activation in glucagon signalling Homo sapiens R-HSA-164378	0.455518	1.91652e-06	100
PKA-mediated phosphorylation of CREB Homo sapiens R-HSA-111931	0.543762	5.02127e-09	100
PKB-mediated events Homo sapiens R-HSA-109703	0.364512	0.000192678	100
PKMTs methylate histone lysines Homo sapiens R-HSA-3214841	-0.164596	0.101745	100
PLC beta mediated events Homo sapiens R-HSA-112043	0.627387	2.85715e-12	100
PLC-gamma1 signalling Homo sapiens R-HSA-167021	0.622214	4.8416e-12	100
PPARA activates gene expression Homo sapiens R-HSA-1989781	0.49589	1.5532e-07	100
PRC2 methylates histones and DNA Homo sapiens R-HSA-212300	-0.390987	5.76957e-05	100
PTK6 Regulates RHO GTPases, RAS GTPase and MAP kinases Homo sapiens R-HSA-8849471	0.298578	0.00254966	100
Packaging Of Telomere Ends Homo sapiens R-HSA-171306	-0.247357	0.0130958	100
Pausing and recovery of HIV elongation Homo sapiens R-HSA-167290	0.487945	2.61322e-07	100
Pausing and recovery of Tat-mediated HIV elongation Homo sapiens R-HSA-167238	0.462958	1.23521e-06	100
Peptide chain elongation Homo sapiens R-HSA-156902	-0.523972	2.21284e-08	100
Peptide hormone metabolism Homo sapiens R-HSA-2980736	0.162712	0.105778	100
Peptide ligand-binding receptors Homo sapiens R-HSA-375276	-0.25763	0.00966063	100
Peroxisomal lipid metabolism Homo sapiens R-HSA-390918	0.374521	0.000123625	100
Phase 0 - rapid depolarisation Homo sapiens R-HSA-5576892	0.360732	0.000226989	100
Phase 1 - Functionalization of compounds Homo sapiens R-HSA-211945	-0.0946175	0.349077	100
Phase 1 - inactivation of fast Na+ channels Homo sapiens R-HSA-5576894	0.148431	0.140529	100
Phase 2 - plateau phase Homo sapiens R-HSA-5576893	0.222106	0.0263539	100
Phase 4 - resting membrane potential Homo sapiens R-HSA-5576886	-0.133813	0.184413	100
Phase II conjugation Homo sapiens R-HSA-156580	-0.149571	0.137471	100
Phospholipase C-mediated cascade: FGFR1 Homo sapiens R-HSA-5654219	0.644968	4.41143e-13	100
Phospholipase C-mediated cascade; FGFR2 Homo sapiens R-HSA-5654221	0.517924	3.41764e-08	100
Phospholipase C-mediated cascade; FGFR3 Homo sapiens R-HSA-5654227	0.589199	1.12932e-10	100
Phospholipase C-mediated cascade; FGFR4 Homo sapiens R-HSA-5654228	0.547219	3.83699e-09	100
Phospholipid metabolism Homo sapiens R-HSA-1483257	0.524068	2.19747e-08	100
Phosphorylation of the APC/C Homo sapiens R-HSA-176412	-0.202796	0.0430171	100
Pink/Parkin Mediated Mitophagy Homo sapiens R-HSA-5205685	0.263858	0.0079876	100
Platelet Aggregation (Plug Formation) Homo sapiens R-HSA-76009	0.145887	0.147537	100
Platelet activation, signaling and aggregation Homo sapiens R-HSA-76002	0.350015	0.000357309	100
Platelet calcium homeostasis Homo sapiens R-HSA-418360	-0.0221302	0.827003	100
Platelet degranulation Homo sapiens R-HSA-114608	0.316268	0.00134773	100
Platelet homeostasis Homo sapiens R-HSA-418346	0.179154	0.0745092	100
Platelet sensitization by LDL Homo sapiens R-HSA-432142	0.318704	0.00123066	100
Polo-like kinase mediated events Homo sapiens R-HSA-156711	-0.307795	0.00183791	100
Positive epigenetic regulation of rRNA expression Homo sapiens R-HSA-5250913	-0.257486	0.00970271	100
Post NMDA receptor activation events Homo sapiens R-HSA-438064	0.459466	1.51999e-06	100
Post-Elongation Processing of Intron-Containing pre-mRNA Homo sapiens R-HSA-112296	-0.0853765	0.398348	100
Post-Elongation Processing of Intronless pre-mRNA Homo sapiens R-HSA-112297	-0.156232	0.120609	100
Post-Elongation Processing of the Transcript Homo sapiens R-HSA-76044	-0.149079	0.138785	100
Post-chaperonin tubulin folding pathway Homo sapiens R-HSA-389977	-0.147915	0.14193	100
Post-translational modification: synthesis of GPI-anchored proteins Homo sapiens R-HSA-163125	0.270459	0.00649857	100
Post-translational protein modification Homo sapiens R-HSA-597592	0.378518	0.00010313	100
Potassium Channels Homo sapiens R-HSA-1296071	0.170849	0.0892192	100
Pre-NOTCH Expression and Processing Homo sapiens R-HSA-1912422	-0.0678788	0.502202	100
Pre-NOTCH Processing in Golgi Homo sapiens R-HSA-1912420	0.16198	0.107378	100
Pre-NOTCH Transcription and Translation Homo sapiens R-HSA-1912408	-0.164152	0.102684	100
Prefoldin mediated transfer of substrate to CCT/TriC Homo sapiens R-HSA-389957	-0.0291869	0.773147	100
Presynaptic function of Kainate receptors Homo sapiens R-HSA-500657	0.103066	0.307527	100
Presynaptic phase of homologous DNA pairing and strand exchange Homo sapiens R-HSA-5693616	-0.141734	0.159536	100
Processing of Capped Intron-Containing Pre-mRNA Homo sapiens R-HSA-72203	-0.0180738	0.858346	100
Processing of Capped Intronless Pre-mRNA Homo sapiens R-HSA-75067	-0.156232	0.120609	100
Processing of DNA double-strand break ends Homo sapiens R-HSA-5693607	-0.254281	0.0106813	100
Processive synthesis on the lagging strand Homo sapiens R-HSA-69183	-0.296778	0.00271469	100
Programmed Cell Death Homo sapiens R-HSA-5357801	0.190807	0.0572246	100
Prolonged ERK activation events Homo sapiens R-HSA-169893	0.4376	5.29529e-06	100
Prostacyclin signalling through prostacyclin receptor Homo sapiens R-HSA-392851	0.107927	0.285149	100
Protein folding Homo sapiens R-HSA-391251	0.170885	0.0891508	100
Purine metabolism Homo sapiens R-HSA-73847	-0.464182	1.14795e-06	100
Pyrimidine metabolism Homo sapiens R-HSA-73848	-0.456586	1.80055e-06	100
Pyruvate metabolism Homo sapiens R-HSA-70268	0.0876688	0.385757	100
Pyruvate metabolism and Citric Acid (TCA) cycle Homo sapiens R-HSA-71406	0.223522	0.0253855	100
RA biosynthesis pathway Homo sapiens R-HSA-5365859	-0.070351	0.486725	100
RAF activation Homo sapiens R-HSA-5673000	0.127261	0.207041	100
RAF-independent MAPK1/3 activation Homo sapiens R-HSA-112409	-0.143786	0.153518	100
RAF/MAP kinase cascade Homo sapiens R-HSA-5673001	0.371485	0.000141656	100
RHO GTPase Effectors Homo sapiens R-HSA-195258	-0.0090129	0.929084	100
RHO GTPases Activate Formins Homo sapiens R-HSA-5663220	-0.127321	0.206825	100
RHO GTPases Activate ROCKs Homo sapiens R-HSA-5627117	0.531797	1.24509e-08	100
RHO GTPases Activate WASPs and WAVEs Homo sapiens R-HSA-5663213	0.511179	5.49464e-08	100
RHO GTPases activate CIT Homo sapiens R-HSA-5625900	0.000828083	0.993476	100
RHO GTPases activate PAKs Homo sapiens R-HSA-5627123	0.501182	1.09019e-07	100
RHO GTPases activate PKNs Homo sapiens R-HSA-5625740	-0.203504	0.0422792	100
RIG-I/MDA5 mediated induction of IFN-alpha/beta pathways Homo sapiens R-HSA-168928	-0.0422802	0.676186	100
RIP-mediated NFkB activation via ZBP1 Homo sapiens R-HSA-1810476	-0.146427	0.146028	100
RIPK1-mediated regulated necrosis Homo sapiens R-HSA-5213460	0.0775758	0.442986	100
RMTs methylate histone arginines Homo sapiens R-HSA-3214858	-0.315512	0.00138607	100
RNA Pol II CTD phosphorylation and interaction with CE Homo sapiens R-HSA-167160	0.456358	1.82473e-06	100
RNA Pol II CTD phosphorylation and interaction with CE Homo sapiens R-HSA-77075	0.456358	1.82473e-06	100
RNA Polymerase I Chain Elongation Homo sapiens R-HSA-73777	-0.232235	0.0200699	100
RNA Polymerase I Promoter Clearance Homo sapiens R-HSA-73854	-0.233939	0.0191505	100
RNA Polymerase I Promoter Escape Homo sapiens R-HSA-73772	0.219526	0.0281993	100
RNA Polymerase I Promoter Opening Homo sapiens R-HSA-73728	-0.363624	0.000200277	100
RNA Polymerase I Transcription Homo sapiens R-HSA-73864	-0.219058	0.0285455	100
RNA Polymerase I Transcription Initiation Homo sapiens R-HSA-73762	0.140918	0.161977	100
RNA Polymerase I Transcription Termination Homo sapiens R-HSA-73863	0.228155	0.0224266	100
RNA Polymerase I, RNA Polymerase III, and Mitochondrial Transcription Homo sapiens R-HSA-504046	0.111227	0.270588	100
RNA Polymerase II HIV Promoter Escape Homo sapiens R-HSA-167162	0.302358	0.00223215	100
RNA Polymerase II Pre-transcription Events Homo sapiens R-HSA-674695	0.373645	0.000128596	100
RNA Polymerase II Promoter Escape Homo sapiens R-HSA-73776	0.302358	0.00223215	100
RNA Polymerase II Transcription Elongation Homo sapiens R-HSA-75955	0.451065	2.48051e-06	100
RNA Polymerase II Transcription Homo sapiens R-HSA-73857	0.0981458	0.331316	100
RNA Polymerase II Transcription Initiation And Promoter Clearance Homo sapiens R-HSA-76042	0.302358	0.00223215	100
RNA Polymerase II Transcription Initiation Homo sapiens R-HSA-75953	0.302358	0.00223215	100
RNA Polymerase II Transcription Pre-Initiation And Promoter Opening Homo sapiens R-HSA-73779	0.302358	0.00223215	100
RNA Polymerase II Transcription Termination Homo sapiens R-HSA-73856	-0.149079	0.138785	100
RNA Polymerase III Abortive And Retractive Initiation Homo sapiens R-HSA-749476	0.529553	1.47055e-08	100
RNA Polymerase III Chain Elongation Homo sapiens R-HSA-73780	0.079976	0.42896	100
RNA Polymerase III Transcription Homo sapiens R-HSA-74158	0.529553	1.47055e-08	100
RNA Polymerase III Transcription Initiation From Type 1 Promoter Homo sapiens R-HSA-76061	0.248509	0.0126638	100
RNA Polymerase III Transcription Initiation From Type 2 Promoter Homo sapiens R-HSA-76066	0.201992	0.0438679	100
RNA Polymerase III Transcription Initiation From Type 3 Promoter Homo sapiens R-HSA-76071	0.145071	0.14984	100
RNA Polymerase III Transcription Initiation Homo sapiens R-HSA-76046	0.290129	0.00341074	100
RNA Polymerase III Transcription Termination Homo sapiens R-HSA-73980	0.436328	5.67916e-06	100
RNA polymerase II transcribes snRNA genes Homo sapiens R-HSA-6807505	0.216766	0.0302936	100
RORA activates gene expression Homo sapiens R-HSA-1368082	0.500798	1.11878e-07	100
ROS, RNS production in response to bacteria Homo sapiens R-HSA-1222556	0.138926	0.168053	100
Rap1 signalling Homo sapiens R-HSA-392517	0.12366	0.220286	100
Ras activation uopn Ca2+ infux through NMDA receptor Homo sapiens R-HSA-442982	0.313255	0.00150643	100
Recognition of DNA damage by PCNA-containing replication complex Homo sapiens R-HSA-110314	-0.241512	0.0154904	100
Recruitment and ATM-mediated phosphorylation of repair and signaling proteins at DNA double strand breaks Homo sapiens R-HSA-5693565	-0.17649	0.078999	100
Recruitment of mitotic centrosome proteins and complexes Homo sapiens R-HSA-380270	-0.0458446	0.650606	100
Recycling of bile acids and salts Homo sapiens R-HSA-159418	0.145455	0.148753	100
Recycling pathway of L1 Homo sapiens R-HSA-437239	0.217246	0.0299202	100
Regulated Necrosis Homo sapiens R-HSA-5218859	0.0775758	0.442986	100
Regulation of APC/C activators between G1/S and early anaphase Homo sapiens R-HSA-176408	0.00427243	0.966349	100
Regulation of Apoptosis Homo sapiens R-HSA-169911	0.127753	0.205276	100
Regulation of Complement cascade Homo sapiens R-HSA-977606	0.0779958	0.440513	100
Regulation of DNA replication Homo sapiens R-HSA-69304	-0.107255	0.288177	100
Regulation of FZD by ubiquitination Homo sapiens R-HSA-4641263	-0.0812721	0.421493	100
Regulation of Glucokinase by Glucokinase Regulatory Protein Homo sapiens R-HSA-170822	-0.00960096	0.92447	100
Regulation of HSF1-mediated heat shock response Homo sapiens R-HSA-3371453	-0.0154095	0.879055	100
Regulation of Hypoxia-inducible Factor (HIF) by oxygen Homo sapiens R-HSA-1234174	-0.00475248	0.962571	100
Regulation of IFNA signaling Homo sapiens R-HSA-912694	0.247921	0.0128827	100
Regulation of Insulin-like Growth Factor (IGF) transport and uptake by Insulin-like Growth Factor Binding Proteins (IGFBPs) Homo sapiens R-HSA-381426	0.00378038	0.970223	100
Regulation of KIT signaling Homo sapiens R-HSA-1433559	0.294293	0.00295821	100
Regulation of PLK1 Activity at G2/M Transition Homo sapiens R-HSA-2565942	0.0638464	0.527987	100
Regulation of RAS by GAPs Homo sapiens R-HSA-5658442	0.189115	0.0595089	100
Regulation of TNFR1 signaling Homo sapiens R-HSA-5357905	0.0484728	0.631998	100
Regulation of TP53 Activity Homo sapiens R-HSA-5633007	0.01973	0.84552	100
Regulation of TP53 Activity through Acetylation Homo sapiens R-HSA-6804758	-0.0154215	0.878962	100
Regulation of TP53 Activity through Methylation Homo sapiens R-HSA-6804760	-0.128437	0.20284	100
Regulation of TP53 Activity through Phosphorylation Homo sapiens R-HSA-6804756	-0.0246025	0.80803	100
Regulation of TP53 Degradation Homo sapiens R-HSA-6804757	0.040144	0.691697	100
Regulation of TP53 Expression and Degradation Homo sapiens R-HSA-6806003	0.0823282	0.415464	100
Regulation of actin dynamics for phagocytic cup formation Homo sapiens R-HSA-2029482	0.518308	3.32544e-08	100
Regulation of activated PAK-2p34 by proteasome mediated degradation Homo sapiens R-HSA-211733	0.134545	0.182002	100
Regulation of beta-cell development Homo sapiens R-HSA-186712	0.0138134	0.891502	100
Regulation of cholesterol biosynthesis by SREBP (SREBF) Homo sapiens R-HSA-1655829	0.125245	0.214386	100
Regulation of gene expression in beta cells Homo sapiens R-HSA-210745	-0.0923492	0.360803	100
Regulation of innate immune responses to cytosolic DNA Homo sapiens R-HSA-3134975	-0.328317	0.000853493	100
Regulation of insulin secretion Homo sapiens R-HSA-422356	0.256082	0.0101214	100
Regulation of lipid metabolism by Peroxisome proliferator-activated receptor alpha (PPARalpha) Homo sapiens R-HSA-400206	0.518176	3.35686e-08	100
Regulation of mRNA stability by proteins that bind AU-rich elements Homo sapiens R-HSA-450531	0.112175	0.266499	100
Regulation of mitotic cell cycle Homo sapiens R-HSA-453276	-0.0634863	0.530322	100
Regulation of ornithine decarboxylase (ODC) Homo sapiens R-HSA-350562	0.159064	0.113941	100
Regulation of signaling by CBL Homo sapiens R-HSA-912631	0.493969	1.76345e-07	100
Removal of licensing factors from origins Homo sapiens R-HSA-69300	-0.0709391	0.483081	100
Reproduction Homo sapiens R-HSA-1474165	-0.439256	4.83208e-06	100
Resolution of AP sites via the multiple-nucleotide patch replacement pathway Homo sapiens R-HSA-110373	-0.167141	0.0964913	100
Resolution of Abasic Sites (AP sites) Homo sapiens R-HSA-73933	-0.182946	0.0684746	100
Resolution of D-Loop Structures Homo sapiens R-HSA-5693537	-0.16264	0.105935	100
Resolution of D-loop Structures through Holliday Junction Intermediates Homo sapiens R-HSA-5693568	-0.153819	0.126522	100
Resolution of D-loop Structures through Synthesis-Dependent Strand Annealing (SDSA) Homo sapiens R-HSA-5693554	-0.140294	0.163863	100
Resolution of Sister Chromatid Cohesion Homo sapiens R-HSA-2500257	-0.187639	0.0615619	100
Respiratory electron transport Homo sapiens R-HSA-611105	0.181362	0.0709454	100
Respiratory electron transport, ATP synthesis by chemiosmotic coupling, and heat production by uncoupling proteins. Homo sapiens R-HSA-163200	0.15862	0.114968	100
Response to elevated platelet cytosolic Ca2+ Homo sapiens R-HSA-76005	0.352631	0.000320318	100
Retinoid metabolism and transport Homo sapiens R-HSA-975634	0.205245	0.0405106	100
Retrograde transport at the Trans-Golgi-Network Homo sapiens R-HSA-6811440	0.50159	1.06058e-07	100
Rev-mediated nuclear export of HIV RNA Homo sapiens R-HSA-165054	-0.0481968	0.633942	100
Rho GTPase cycle Homo sapiens R-HSA-194840	-0.039844	0.693886	100
Ribosomal scanning and start codon recognition Homo sapiens R-HSA-72702	-0.404488	2.99492e-05	100
Role of LAT2/NTAL/LAB on calcium mobilization Homo sapiens R-HSA-2730905	0.500486	1.14253e-07	100
Role of phospholipids in phagocytosis Homo sapiens R-HSA-2029485	0.310351	0.00167529	100
S Phase Homo sapiens R-HSA-69242	-0.214845	0.031827	100
SALM protein interactions at the synapse Homo sapiens R-HSA-8849932	0.352871	0.000317107	100
SCF(Skp2)-mediated degradation of p27/p21 Homo sapiens R-HSA-187577	0.00925293	0.9272	100
SCF-beta-TrCP mediated degradation of Emi1 Homo sapiens R-HSA-174113	0.146655	0.145394	100
SHC-mediated cascade:FGFR1 Homo sapiens R-HSA-5654688	0.488281	2.55703e-07	100
SHC-mediated cascade:FGFR2 Homo sapiens R-HSA-5654699	0.384542	7.8123e-05	100
SHC-mediated cascade:FGFR3 Homo sapiens R-HSA-5654704	0.429859	8.07159e-06	100
SHC-mediated cascade:FGFR4 Homo sapiens R-HSA-5654719	0.428203	8.82161e-06	100
SHC1 events in EGFR signaling Homo sapiens R-HSA-180336	0.371485	0.000141656	100
SHC1 events in ERBB2 signaling Homo sapiens R-HSA-1250196	0.497654	1.38126e-07	100
SHC1 events in ERBB4 signaling Homo sapiens R-HSA-1250347	0.371485	0.000141656	100
SIRT1 negatively regulates rRNA Expression Homo sapiens R-HSA-427359	-0.43712	5.43718e-06	100
SLC-mediated transmembrane transport Homo sapiens R-HSA-425407	0.0477528	0.637074	100
SMAD2/SMAD3:SMAD4 heterotrimer regulates transcription Homo sapiens R-HSA-2173796	0.0143294	0.887475	100
SOS-mediated signalling Homo sapiens R-HSA-112412	0.371485	0.000141656	100
SRP-dependent cotranslational protein targeting to membrane Homo sapiens R-HSA-1799339	-0.421842	1.2356e-05	100
STING mediated induction of host immune responses Homo sapiens R-HSA-1834941	-0.303378	0.00215282	100
SUMO E3 ligases SUMOylate target proteins Homo sapiens R-HSA-3108232	-0.0823642	0.41526	100
SUMOylation Homo sapiens R-HSA-2990846	-0.0983138	0.330485	100
SUMOylation of DNA damage response and repair proteins Homo sapiens R-HSA-3108214	-0.0646505	0.522793	100
SUMOylation of DNA replication proteins Homo sapiens R-HSA-4615885	-0.111095	0.27116	100
SUMOylation of RNA binding proteins Homo sapiens R-HSA-4570464	-0.0510531	0.613951	100
Scavenging by Class A Receptors Homo sapiens R-HSA-3000480	0.0726673	0.472457	100
Selenoamino acid metabolism Homo sapiens R-HSA-2408522	-0.513279	4.74466e-08	100
Selenocysteine synthesis Homo sapiens R-HSA-2408557	-0.538962	7.25926e-09	100
Sema3A PAK dependent Axon repulsion Homo sapiens R-HSA-399954	0.242532	0.015047	100
Sema4D in semaphorin signaling Homo sapiens R-HSA-400685	0.509871	6.01755e-08	100
Sema4D induced cell migration and growth-cone collapse Homo sapiens R-HSA-416572	0.473363	6.56619e-07	100
Semaphorin interactions Homo sapiens R-HSA-373755	0.482424	3.72265e-07	100
Senescence-Associated Secretory Phenotype (SASP) Homo sapiens R-HSA-2559582	-0.363564	0.0002008	100
Separation of Sister Chromatids Homo sapiens R-HSA-2467813	-0.116136	0.249875	100
Serotonin Neurotransmitter Release Cycle Homo sapiens R-HSA-181429	0.0605821	0.549337	100
Sialic acid metabolism Homo sapiens R-HSA-4085001	-0.0679988	0.501445	100
Signal amplification Homo sapiens R-HSA-392518	0.209757	0.0362102	100
Signal transduction by L1 Homo sapiens R-HSA-445144	0.22279	0.0258822	100
Signaling by BMP Homo sapiens R-HSA-201451	0.457858	1.67108e-06	100
Signaling by EGFR Homo sapiens R-HSA-177929	0.52162	2.62301e-08	100
Signaling by EGFR in Cancer Homo sapiens R-HSA-1643713	0.525485	1.98233e-08	100
Signaling by EGFRvIII in Cancer Homo sapiens R-HSA-5637812	0.594983	6.67316e-11	100
Signaling by ERBB2 Homo sapiens R-HSA-1227986	0.562064	1.16638e-09	100
Signaling by ERBB4 Homo sapiens R-HSA-1236394	0.481584	3.92647e-07	100
Signaling by FGFR Homo sapiens R-HSA-190236	0.489889	2.30362e-07	100
Signaling by FGFR in disease Homo sapiens R-HSA-1226099	0.57859	2.88631e-10	100
Signaling by FGFR1 Homo sapiens R-HSA-5654736	0.486865	2.80192e-07	100
Signaling by FGFR1 in disease Homo sapiens R-HSA-5655302	0.582838	1.99024e-10	100
Signaling by FGFR2 Homo sapiens R-HSA-5654738	0.481224	4.01702e-07	100
Signaling by FGFR2 IIIa TM Homo sapiens R-HSA-8851708	0.414041	1.85077e-05	100
Signaling by FGFR2 in disease Homo sapiens R-HSA-5655253	0.536142	8.99034e-09	100
Signaling by FGFR3 Homo sapiens R-HSA-5654741	0.490645	2.19291e-07	100
Signaling by FGFR3 in disease Homo sapiens R-HSA-5655332	0.535794	9.22953e-09	100
Signaling by FGFR3 point mutants in cancer Homo sapiens R-HSA-8853338	0.535794	9.22953e-09	100
Signaling by FGFR4 Homo sapiens R-HSA-5654743	0.487117	2.75677e-07	100
Signaling by GPCR Homo sapiens R-HSA-372790	-0.30201	0.00225982	100
Signaling by Hedgehog Homo sapiens R-HSA-5358351	0.516832	3.69335e-08	100
Signaling by Hippo Homo sapiens R-HSA-2028269	0.586487	1.44014e-10	100
Signaling by Insulin receptor Homo sapiens R-HSA-74752	0.453825	2.11483e-06	100
Signaling by Interleukins Homo sapiens R-HSA-449147	0.191287	0.0565898	100
Signaling by Leptin Homo sapiens R-HSA-2586552	0.41535	1.73073e-05	100
Signaling by Ligand-Responsive EGFR Variants in Cancer Homo sapiens R-HSA-5637815	0.525485	1.98233e-08	100
Signaling by NODAL Homo sapiens R-HSA-1181150	-0.080276	0.427224	100
Signaling by NOTCH Homo sapiens R-HSA-157118	0.10279	0.308831	100
Signaling by NOTCH1 HD+PEST Domain Mutants in Cancer Homo sapiens R-HSA-2894858	0.14177	0.159429	100
Signaling by NOTCH1 Homo sapiens R-HSA-1980143	0.173813	0.0837247	100
Signaling by NOTCH1 PEST Domain Mutants in Cancer Homo sapiens R-HSA-2644602	0.14177	0.159429	100
Signaling by NOTCH1 in Cancer Homo sapiens R-HSA-2644603	0.14177	0.159429	100
Signaling by NOTCH2 Homo sapiens R-HSA-1980145	0.165245	0.100386	100
Signaling by PDGF Homo sapiens R-HSA-186797	0.467603	9.34032e-07	100
Signaling by PTK6 Homo sapiens R-HSA-8848021	0.272895	0.00601453	100
Signaling by Retinoic Acid Homo sapiens R-HSA-5362517	-0.00554455	0.956339	100
Signaling by Rho GTPases Homo sapiens R-HSA-194315	-0.00140414	0.988938	100
Signaling by Robo receptor Homo sapiens R-HSA-376176	0.493153	1.86077e-07	100
Signaling by SCF-KIT Homo sapiens R-HSA-1433557	0.363516	0.00020122	100
Signaling by TGF-beta Receptor Complex Homo sapiens R-HSA-170834	0.428923	8.4878e-06	100
Signaling by Type 1 Insulin-like Growth Factor 1 Receptor (IGF1R) Homo sapiens R-HSA-2404192	0.474011	6.30841e-07	100
Signaling by VEGF Homo sapiens R-HSA-194138	0.412841	1.96772e-05	100
Signaling by WNT in cancer Homo sapiens R-HSA-4791275	0.212001	0.0342182	100
Signaling by Wnt Homo sapiens R-HSA-195721	0.413021	1.94975e-05	100
Signaling by cytosolic FGFR1 fusion mutants Homo sapiens R-HSA-1839117	0.24306	0.0148218	100
Signaling by the B Cell Receptor (BCR) Homo sapiens R-HSA-983705	0.486901	2.79543e-07	100
Signalling by NGF Homo sapiens R-HSA-166520	0.44198	4.15227e-06	100
Signalling to ERKs Homo sapiens R-HSA-187687	0.398272	4.06473e-05	100
Signalling to RAS Homo sapiens R-HSA-167044	0.333381	0.000700437	100
Signalling to p38 via RIT and RIN Homo sapiens R-HSA-187706	0.361404	0.000220504	100
Smooth Muscle Contraction Homo sapiens R-HSA-445355	0.243852	0.0144895	100
Sphingolipid de novo biosynthesis Homo sapiens R-HSA-1660661	0.118032	0.242173	100
Sphingolipid metabolism Homo sapiens R-HSA-428157	0.155656	0.122001	100
Spry regulation of FGF signaling Homo sapiens R-HSA-1295596	0.52294	2.38464e-08	100
Stabilization of p53 Homo sapiens R-HSA-69541	0.145155	0.149602	100
Steroid hormones Homo sapiens R-HSA-209943	-0.0407201	0.687501	100
Stimuli-sensing channels Homo sapiens R-HSA-2672351	-0.132445	0.188982	100
Striated Muscle Contraction Homo sapiens R-HSA-390522	0.151347	0.132809	100
Sulfur amino acid metabolism Homo sapiens R-HSA-1614635	0.00486049	0.961721	100
Surfactant metabolism Homo sapiens R-HSA-5683826	-0.00993699	0.921835	100
Switching of origins to a post-replicative state Homo sapiens R-HSA-69052	-0.0257306	0.799408	100
Syndecan interactions Homo sapiens R-HSA-3000170	0.26075	0.00878755	100
Synthesis and interconversion of nucleotide di- and triphosphates Homo sapiens R-HSA-499943	-0.0283948	0.779144	100
Synthesis of DNA Homo sapiens R-HSA-69239	-0.192187	0.0554151	100
Synthesis of IP3 and IP4 in the cytosol Homo sapiens R-HSA-1855204	0.491173	2.11862e-07	100
Synthesis of Leukotrienes (LT) and Eoxins (EX) Homo sapiens R-HSA-2142691	-0.196616	0.0499234	100
Synthesis of PA Homo sapiens R-HSA-1483166	-0.111431	0.269705	100
Synthesis of PC Homo sapiens R-HSA-1483191	0.359472	0.000239626	100
Synthesis of PIPs at the Golgi membrane Homo sapiens R-HSA-1660514	0.431503	7.38668e-06	100
Synthesis of PIPs at the plasma membrane Homo sapiens R-HSA-1660499	0.409553	2.32466e-05	100
Synthesis of bile acids and bile salts Homo sapiens R-HSA-192105	0.16048	0.110717	100
Synthesis of bile acids and bile salts via 27-hydroxycholesterol Homo sapiens R-HSA-193807	-0.128893	0.201227	100
Synthesis of bile acids and bile salts via 7alpha-hydroxycholesterol Homo sapiens R-HSA-193368	0.0245305	0.808581	100
Synthesis of glycosylphosphatidylinositol (GPI) Homo sapiens R-HSA-162710	0.278152	0.0050776	100
Synthesis of substrates in N-glycan biosythesis Homo sapiens R-HSA-446219	0.0713351	0.480635	100
Synthesis of very long-chain fatty acyl-CoAs Homo sapiens R-HSA-75876	-0.0586139	0.562409	100
Synthesis, secretion, and deacylation of Ghrelin Homo sapiens R-HSA-422085	0.070375	0.486575	100
Synthesis, secretion, and inactivation of Glucagon-like Peptide-1 (GLP-1) Homo sapiens R-HSA-381771	0.110819	0.27236	100
TAK1 activates NFkB by phosphorylation and activation of IKKs complex Homo sapiens R-HSA-445989	-0.03982	0.694061	100
TCF dependent signaling in response to WNT Homo sapiens R-HSA-201681	0.163444	0.104196	100
TCR signaling Homo sapiens R-HSA-202403	0.348791	0.000375934	100
TGF-beta receptor signaling activates SMADs Homo sapiens R-HSA-2173789	0.280924	0.00463779	100
TGF-beta receptor signaling in EMT (epithelial to mesenchymal transition) Homo sapiens R-HSA-2173791	0.132877	0.187531	100
TNF receptor superfamily (TNFSF) members mediating non-canonical NF-kB pathway Homo sapiens R-HSA-5676594	0.0586859	0.561928	100
TNF signaling Homo sapiens R-HSA-75893	0.221434	0.0268244	100
TNFR1-induced NFkappaB signaling pathway Homo sapiens R-HSA-5357956	0.152895	0.128844	100
TNFR2 non-canonical NF-kB pathway Homo sapiens R-HSA-5668541	0.119928	0.234638	100
TNFs bind their physiological receptors Homo sapiens R-HSA-5669034	-0.171929	0.087185	100
TP53 Regulates Metabolic Genes Homo sapiens R-HSA-5628897	0.363204	0.000203967	100
TP53 Regulates Transcription of Cell Cycle Genes Homo sapiens R-HSA-6791312	-0.112043	0.267066	100
TP53 Regulates Transcription of Cell Death Genes Homo sapiens R-HSA-5633008	0.17805	0.0763443	100
TP53 Regulates Transcription of DNA Repair Genes Homo sapiens R-HSA-6796648	0.328485	0.000847961	100
TP53 Regulates Transcription of Genes Involved in Cytochrome C Release Homo sapiens R-HSA-6803204	0.30471	0.00205306	100
TP53 Regulates Transcription of Genes Involved in G2 Cell Cycle Arrest Homo sapiens R-HSA-6804114	-0.0858446	0.395758	100
TP53 regulates transcription of additional cell cycle genes whose exact role in the p53 pathway remain uncertain Homo sapiens R-HSA-6804115	0.14249	0.157299	100
TRAF6 Mediated Induction of proinflammatory cytokines Homo sapiens R-HSA-168180	0.0253225	0.802524	100
TRAF6 mediated IRF7 activation Homo sapiens R-HSA-933541	-0.0575458	0.569564	100
TRAF6 mediated NF-kB activation Homo sapiens R-HSA-933542	-0.238584	0.0168267	100
TRAF6 mediated induction of NFkB and MAP kinases upon TLR7/8 or 9 activation Homo sapiens R-HSA-975138	-0.0150615	0.881767	100
TRAF6 mediated induction of TAK1 complex Homo sapiens R-HSA-937072	0.248689	0.0125974	100
TRIF-mediated TLR3/TLR4 signaling Homo sapiens R-HSA-937061	0.169409	0.0919899	100
TRP channels Homo sapiens R-HSA-3295583	-0.536262	8.90925e-09	100
Tat-mediated HIV elongation arrest and recovery Homo sapiens R-HSA-167243	0.462958	1.23521e-06	100
Tat-mediated elongation of the HIV-1 transcript Homo sapiens R-HSA-167246	0.456874	1.77043e-06	100
Telomere C-strand (Lagging Strand) Synthesis Homo sapiens R-HSA-174417	-0.268827	0.00684185	100
Telomere Maintenance Homo sapiens R-HSA-157579	-0.315404	0.00139163	100
Termination of O-glycan biosynthesis Homo sapiens R-HSA-977068	-0.169037	0.0927166	100
Termination of translesion DNA synthesis Homo sapiens R-HSA-5656169	-0.24042	0.0159776	100
The canonical retinoid cycle in rods (twilight vision) Homo sapiens R-HSA-2453902	0.0944254	0.35006	100
The citric acid (TCA) cycle and respiratory electron transport Homo sapiens R-HSA-1428517	0.206757	0.0390244	100
The phototransduction cascade Homo sapiens R-HSA-2514856	-0.0477288	0.637244	100
The role of GTSE1 in G2/M progression after G2 checkpoint Homo sapiens R-HSA-8852276	-0.0070207	0.944731	100
The role of Nef in HIV-1 replication and disease pathogenesis Homo sapiens R-HSA-164952	0.474563	6.09642e-07	100
Thrombin signalling through proteinase activated receptors (PARs) Homo sapiens R-HSA-456926	0.0681308	0.500613	100
Thromboxane signalling through TP receptor Homo sapiens R-HSA-428930	0.115392	0.252943	100
Tie2 Signaling Homo sapiens R-HSA-210993	0.568065	7.08728e-10	100
Tight junction interactions Homo sapiens R-HSA-420029	0.15754	0.117493	100
Toll Like Receptor 10 (TLR10) Cascade Homo sapiens R-HSA-168142	0.0637864	0.528376	100
Toll Like Receptor 2 (TLR2) Cascade Homo sapiens R-HSA-181438	-0.00606061	0.952279	100
Toll Like Receptor 3 (TLR3) Cascade Homo sapiens R-HSA-168164	0.169409	0.0919899	100
Toll Like Receptor 4 (TLR4) Cascade Homo sapiens R-HSA-166016	0.0431323	0.670036	100
Toll Like Receptor 5 (TLR5) Cascade Homo sapiens R-HSA-168176	0.0637864	0.528376	100
Toll Like Receptor 7/8 (TLR7/8) Cascade Homo sapiens R-HSA-168181	-0.0209781	0.83588	100
Toll Like Receptor 9 (TLR9) Cascade Homo sapiens R-HSA-168138	0.0179778	0.85909	100
Toll Like Receptor TLR1:TLR2 Cascade Homo sapiens R-HSA-168179	-0.00606061	0.952279	100
Toll Like Receptor TLR6:TLR2 Cascade Homo sapiens R-HSA-168188	-0.00606061	0.952279	100
Toll-Like Receptors Cascades Homo sapiens R-HSA-168898	0.039772	0.694412	100
Trafficking of AMPA receptors Homo sapiens R-HSA-399719	0.578746	2.84744e-10	100
Trafficking of GluR2-containing AMPA receptors Homo sapiens R-HSA-416993	0.545839	4.27364e-09	100
Transcription of the HIV genome Homo sapiens R-HSA-167172	0.372421	0.000135852	100
Transcription-Coupled Nucleotide Excision Repair (TC-NER) Homo sapiens R-HSA-6781827	0.11646	0.248547	100
Transcriptional Regulation by TP53 Homo sapiens R-HSA-3700989	0.192931	0.0544592	100
Transcriptional activation of mitochondrial biogenesis Homo sapiens R-HSA-2151201	0.333753	0.00069025	100
Transcriptional activity of SMAD2/SMAD3:SMAD4 heterotrimer Homo sapiens R-HSA-2173793	0.255218	0.0103869	100
Transcriptional regulation by small RNAs Homo sapiens R-HSA-5578749	-0.188299	0.0606369	100
Transcriptional regulation of pluripotent stem cells Homo sapiens R-HSA-452723	0.258638	0.00937058	100
Transcriptional regulation of white adipocyte differentiation Homo sapiens R-HSA-381340	0.318752	0.00122845	100
Transferrin endocytosis and recycling Homo sapiens R-HSA-917977	0.237312	0.0174376	100
Translation Homo sapiens R-HSA-72766	-0.352019	0.000328641	100
Translation initiation complex formation Homo sapiens R-HSA-72649	-0.402532	3.29921e-05	100
Translesion Synthesis by POLH Homo sapiens R-HSA-110320	-0.0616502	0.542305	100
Translesion synthesis by POLI Homo sapiens R-HSA-5656121	-0.178818	0.0750639	100
Translesion synthesis by POLK Homo sapiens R-HSA-5655862	-0.199568	0.0465181	100
Translesion synthesis by REV1 Homo sapiens R-HSA-110312	-0.191095	0.056843	100
Translesion synthesis by Y family DNA polymerases bypasses lesions on DNA template Homo sapiens R-HSA-110313	-0.159304	0.11339	100
Translocation of GLUT4 to the plasma membrane Homo sapiens R-HSA-1445148	0.566505	8.07513e-10	100
Transmembrane transport of small molecules Homo sapiens R-HSA-382551	0.0944374	0.349999	100
Transmission across Chemical Synapses Homo sapiens R-HSA-112315	0.41853	1.46865e-05	100
Transport of Mature Transcript to Cytoplasm Homo sapiens R-HSA-72202	-0.0887249	0.380038	100
Transport of Mature mRNA Derived from an Intronless Transcript Homo sapiens R-HSA-159231	0.009997	0.921364	100
Transport of Mature mRNA derived from an Intron-Containing Transcript Homo sapiens R-HSA-159236	-0.0970177	0.336931	100
Transport of Mature mRNAs Derived from Intronless Transcripts Homo sapiens R-HSA-159234	0.00487249	0.961627	100
Transport of Ribonucleoproteins into the Host Nucleus Homo sapiens R-HSA-168271	-0.0188419	0.852393	100
Transport of glucose and other sugars, bile salts and organic acids, metal ions and amine compounds Homo sapiens R-HSA-425366	-0.0830723	0.411247	100
Transport of inorganic cations/anions and amino acids/oligopeptides Homo sapiens R-HSA-425393	0.170273	0.0903195	100
Transport of the SLBP Dependant Mature mRNA Homo sapiens R-HSA-159230	-0.0149175	0.882889	100
Transport of the SLBP independent Mature mRNA Homo sapiens R-HSA-159227	-0.00457246	0.963988	100
Transport of vitamins, nucleosides, and related molecules Homo sapiens R-HSA-425397	0.0322832	0.749835	100
Transport to the Golgi and subsequent modification Homo sapiens R-HSA-948021	0.44312	3.89545e-06	100
Triglyceride Biosynthesis Homo sapiens R-HSA-75109	-0.231083	0.0207127	100
Tristetraprolin (TTP, ZFP36) binds and destabilizes mRNA Homo sapiens R-HSA-450513	0.0263426	0.794741	100
Ubiquitin Mediated Degradation of Phosphorylated Cdc25A Homo sapiens R-HSA-69601	0.0731473	0.469529	100
Ubiquitin-dependent degradation of Cyclin D Homo sapiens R-HSA-75815	0.0949415	0.347421	100
Ubiquitin-dependent degradation of Cyclin D1 Homo sapiens R-HSA-69229	0.0949415	0.347421	100
Unblocking of NMDA receptor, glutamate binding and activation Homo sapiens R-HSA-438066	0.486589	2.85218e-07	100
Unfolded Protein Response (UPR) Homo sapiens R-HSA-381119	0.345071	0.00043816	100
Uptake and actions of bacterial toxins Homo sapiens R-HSA-5339562	-0.0733153	0.468506	100
VEGFA-VEGFR2 Pathway Homo sapiens R-HSA-4420097	0.458242	1.63376e-06	100
VEGFR2 mediated cell proliferation Homo sapiens R-HSA-5218921	0.395044	4.75204e-05	100
VEGFR2 mediated vascular permeability Homo sapiens R-HSA-5218920	0.310195	0.00168483	100
Vasopressin regulates renal water homeostasis via Aquaporins Homo sapiens R-HSA-432040	0.468275	8.96706e-07	100
Vesicle-mediated transport Homo sapiens R-HSA-5653656	0.605725	2.44236e-11	100
Vif-mediated degradation of APOBEC3G Homo sapiens R-HSA-180585	0.137486	0.172549	100
Viral Messenger RNA Synthesis Homo sapiens R-HSA-168325	0.090249	0.371874	100
Viral mRNA Translation Homo sapiens R-HSA-192823	-0.517888	3.42641e-08	100
Visual phototransduction Homo sapiens R-HSA-2187338	0.118644	0.239723	100
Voltage gated Potassium channels Homo sapiens R-HSA-1296072	0.0683828	0.499026	100
Vpr-mediated nuclear import of PICs Homo sapiens R-HSA-180910	-0.0761116	0.451666	100
Vpu mediated degradation of CD4 Homo sapiens R-HSA-180534	0.11832	0.241018	100
VxPx cargo-targeting to cilium Homo sapiens R-HSA-5620916	0.333405	0.000699776	100
WNT ligand biogenesis and trafficking Homo sapiens R-HSA-3238698	-0.263594	0.00805296	100
WNT5A-dependent internalization of FZD4 Homo sapiens R-HSA-5099900	0.328557	0.0008456	100
XBP1(S) activates chaperone genes Homo sapiens R-HSA-381038	0.334329	0.000674744	100
Xenobiotics Homo sapiens R-HSA-211981	-0.353519	0.000308587	100
YAP1- and WWTR1 (TAZ)-stimulated gene expression Homo sapiens R-HSA-2032785	0.565857	8.5232e-10	100
ZBP1(DAI) mediated induction of type I IFNs Homo sapiens R-HSA-1606322	-0.11694	0.246589	100
Zinc transporters Homo sapiens R-HSA-435354	0.293117	0.00308021	100
activated TAK1 mediates p38 MAPK activation Homo sapiens R-HSA-450302	-0.0742034	0.463121	100
cGMP effects Homo sapiens R-HSA-418457	0.0364476	0.718837	100
eNOS activation and regulation Homo sapiens R-HSA-203765	0.132913	0.18741	100
mRNA 3'-end processing Homo sapiens R-HSA-72187	-0.0853765	0.398348	100
mRNA Capping Homo sapiens R-HSA-72086	0.417414	1.55606e-05	100
mRNA Splicing - Major Pathway Homo sapiens R-HSA-72163	0.030063	0.766529	100
mRNA Splicing - Minor Pathway Homo sapiens R-HSA-72165	-0.0163096	0.872049	100
mRNA Splicing Homo sapiens R-HSA-72172	0.0069727	0.945108	100
mRNA decay by 5' to 3' exoribonuclease Homo sapiens R-HSA-430039	0.0855566	0.397351	100
mTOR signalling Homo sapiens R-HSA-165159	0.378446	0.00010347	100
mTORC1-mediated signalling Homo sapiens R-HSA-166208	0.266691	0.00731533	100
p130Cas linkage to MAPK signaling for integrins Homo sapiens R-HSA-372708	0.107975	0.284933	100
p53-Dependent G1 DNA Damage Response Homo sapiens R-HSA-69563	0.0515452	0.610535	100
p53-Dependent G1/S DNA damage checkpoint Homo sapiens R-HSA-69580	0.0515452	0.610535	100
p53-Independent DNA Damage Response Homo sapiens R-HSA-69610	0.0731473	0.469529	100
p53-Independent G1/S DNA damage checkpoint Homo sapiens R-HSA-69613	0.0731473	0.469529	100
p75 NTR receptor-mediated signalling Homo sapiens R-HSA-193704	0.0586979	0.561848	100
p75NTR signals via NF-kB Homo sapiens R-HSA-193639	-0.179538	0.0738792	100
rRNA modification in the nucleus Homo sapiens R-HSA-6790901	0.122484	0.22474	100
rRNA processing Homo sapiens R-HSA-72312	-0.376922	0.000110904	100
snRNP Assembly Homo sapiens R-HSA-191859	0.0117732	0.90745	100
tRNA Aminoacylation Homo sapiens R-HSA-379724	0.143198	0.155225	100
tRNA modification in the nucleus and cytosol Homo sapiens R-HSA-6782315	-0.0368437	0.715912	100
tRNA processing Homo sapiens R-HSA-72306	-0.0163936	0.871395	100
tRNA processing in the nucleus Homo sapiens R-HSA-6784531	0.029895	0.767797	100
trans-Golgi Network Vesicle Budding Homo sapiens R-HSA-199992	0.576358	3.5014e-10	100

## Sheet: TF_Perturbations_Followed_by_Ex
GeneSet	DiffusionEffect	DiffusionPValue	N
ADAR KD HUVEC HUMAN GSE60217 RNASEQ DOWN	0.579346	2.7026e-10	100
ADAR KD HUVEC HUMAN GSE60217 RNASEQ UP	0.118668	0.239627	100
ADAR OE HEK293 HUMAN GSE87198 RNASEQ DOWN	-0.0737354	0.465955	100
ADAR OE HEK293 HUMAN GSE87198 RNASEQ UP	0.0466727	0.64472	100
ADARB1 KD HUVEC HUMAN GSE60217 RNASEQ DOWN	0.183798	0.0671747	100
ADARB1 KD HUVEC HUMAN GSE60217 RNASEQ UP	0.512643	4.96082e-08	100
ADNP DEFICIENCY NULL MUTATION MOUSE GSE4068 CREEDSID GENE 719 DOWN	0.0553135	0.584654	100
ADNP DEFICIENCY NULL MUTATION MOUSE GSE4068 CREEDSID GENE 719 UP	-0.301746	0.00228101	100
ADNP DEFICIENCY MOUSE GSE4068 CREEDSID GENE 718 DOWN	-0.431299	7.4686e-06	100
ADNP DEFICIENCY MOUSE GSE4068 CREEDSID GENE 718 UP	-0.0123252	0.903131	100
AFF1 SHRNA HELA HUMAN GSE69021 RNASEQ DOWN	0.462814	1.24588e-06	100
AFF1 SHRNA HELA HUMAN GSE69021 RNASEQ UP	0.0673387	0.505617	100
AFF4 SHRNA HELA HUMAN GSE69021 RNASEQ DOWN	0.505971	7.87335e-08	100
AFF4 SHRNA HELA HUMAN GSE69021 RNASEQ UP	-0.0707231	0.484417	100
AHR KO MOUSE GSE10082 CREEDSID GENE 1465 DOWN	0.145755	0.147908	100
AHR KO MOUSE GSE10082 CREEDSID GENE 1465 UP	0.322592	0.00106285	100
AHR KO MOUSE GSE19411 CREEDSID GENE 1468 DOWN	0.510447	5.78168e-08	100
AHR KO MOUSE GSE19411 CREEDSID GENE 1468 UP	-0.480828	4.11893e-07	100
AHR KO MOUSE GSE44715 CREEDSID GENE 1466 DOWN	-0.183378	0.067813	100
AHR KO MOUSE GSE44715 CREEDSID GENE 1466 UP	0.320156	0.00116536	100
AHR KO MOUSE GSE48130 CREEDSID GENE 1464 DOWN	-0.205161	0.0405946	100
AHR KO MOUSE GSE48130 CREEDSID GENE 1464 UP	-0.0438884	0.664597	100
AHR MUT MOUSE GSE44715 CREEDSID GENE 1467 DOWN	0.196952	0.0495257	100
AHR MUT MOUSE GSE44715 CREEDSID GENE 1467 UP	-0.0220342	0.827742	100
AIRE KO MOUSE GSE2515 CREEDSID GENE 60 DOWN	-0.48192	3.8437e-07	100
AIRE KO MOUSE GSE2515 CREEDSID GENE 60 UP	-0.0412241	0.683838	100
AIRE KO MOUSE GSE2585 CREEDSID GENE 272 DOWN	0.27844	0.00503024	100
AIRE KO MOUSE GSE2585 CREEDSID GENE 272 UP	0.234167	0.0190303	100
AIRE KO MOUSE GSE2585 CREEDSID GENE 273 DOWN	0.0140414	0.889722	100
AIRE KO MOUSE GSE2585 CREEDSID GENE 273 UP	0.184158	0.0666315	100
AIRE KO MOUSE GSE30129 CREEDSID GENE 1676 DOWN	0.254533	0.0106014	100
AIRE KO MOUSE GSE30129 CREEDSID GENE 1676 UP	-0.413717	1.88169e-05	100
AIRE KO MOUSE GSE85 CREEDSID GENE 881 DOWN	0.232007	0.0201958	100
AIRE KO MOUSE GSE85 CREEDSID GENE 881 UP	0.25691	0.00987261	100
AIRE MUT MOUSE GSE12073 CREEDSID GENE 1172 DOWN	-0.178602	0.0754222	100
AIRE MUT MOUSE GSE12073 CREEDSID GENE 1172 UP	0.186259	0.0635333	100
AIRE OE MOUSE GSE12073 CREEDSID GENE 1173 DOWN	0.0330513	0.744086	100
AIRE OE MOUSE GSE12073 CREEDSID GENE 1173 UP	0.525557	1.97195e-08	100
AR KD HUMAN GSE22483 CREEDSID GENE 2194 DOWN	-0.177558	0.0771737	100
AR KD HUMAN GSE22483 CREEDSID GENE 2194 UP	0.275296	0.0055692	100
ARID2 SIRNA HEPG2 HUMAN GSE69567 RNASEQ DOWN	-0.414641	1.79477e-05	100
ARID2 SIRNA HEPG2 HUMAN GSE69567 RNASEQ UP	0.232367	0.0199974	100
ARID3A KD MOUSE GSE56853 CREEDSID GENE 1337 DOWN	0.192391	0.0551516	100
ARID3A KD MOUSE GSE56853 CREEDSID GENE 1337 UP	-0.110819	0.27236	100
ARID3A OE MOUSE GSE56853 CREEDSID GENE 1338 DOWN	-0.208509	0.0373595	100
ARID3A OE MOUSE GSE56853 CREEDSID GENE 1338 UP	0.552523	2.52408e-09	100
ARID3A OE MOUSE GSE56853 CREEDSID GENE 1339 DOWN	-0.254389	0.010647	100
ARID3A OE MOUSE GSE56853 CREEDSID GENE 1339 UP	0.499382	1.2305e-07	100
ARID3B KO MOUSE GSE62069 CREEDSID GENE 2591 DOWN	-0.107711	0.28612	100
ARID3B KO MOUSE GSE62069 CREEDSID GENE 2591 UP	-0.197264	0.0491588	100
ARNTL KO MOUSE GSE27079 CREEDSID GENE 2710 DOWN	-0.0947495	0.348402	100
ARNTL KO MOUSE GSE27079 CREEDSID GENE 2710 UP	-0.348935	0.000373697	100
ARNTL2 KD HUMAN GSE50588 CREEDSID GENE 2785 DOWN	0.198212	0.0480576	100
ARNTL2 KD HUMAN GSE50588 CREEDSID GENE 2785 UP	0.070423	0.486278	100
ARX KO MOUSE GSE12609 CREEDSID GENE 27 DOWN	0.0911731	0.366978	100
ARX KO MOUSE GSE12609 CREEDSID GENE 27 UP	0.573285	4.55712e-10	100
ARX SIRNA BCD HUMAN GSE73433 RNASEQ DOWN	0.128941	0.201058	100
ARX SIRNA BCD HUMAN GSE73433 RNASEQ UP	0.25817	0.00950428	100
ASCL1 KO G523NS HUMAN GSE87615 RNASEQ DOWN	0.0712991	0.480857	100
ASCL1 KO G523NS HUMAN GSE87615 RNASEQ UP	0.694365	1.13593e-15	100
ASCL1 KO G523NS HUMAN GSE87617 RNASEQ DOWN	0.0545335	0.58997	100
ASCL1 KO G523NS HUMAN GSE87617 RNASEQ UP	0.592607	8.29352e-11	100
ATF2 KO MOUSE GSE9328 CREEDSID GENE 2544 DOWN	0.256202	0.010085	100
ATF2 KO MOUSE GSE9328 CREEDSID GENE 2544 UP	-0.0485209	0.631661	100
ATF3 SIRNA HDF HUMAN GSE81405 RNASEQ DOWN	0.321752	0.00109723	100
ATF3 SIRNA HDF HUMAN GSE81405 RNASEQ UP	0.428815	8.5371e-06	100
ATF4 KO HEK293 HUMAN GSE97384 RNASEQ DOWN	0.386067	7.27602e-05	100
ATF4 KO HEK293 HUMAN GSE97384 RNASEQ UP	-0.192451	0.0550743	100
ATF6 ACTIVATION HESC HUMAN GSE106847 RNASEQ DOWN	-0.099538	0.324469	100
ATF6 ACTIVATION HESC HUMAN GSE106847 RNASEQ UP	0.457354	1.72128e-06	100
ATF6 INDUCED MOUSE GSE8322 CREEDSID GENE 1473 DOWN	0.0209301	0.83625	100
ATF6 INDUCED MOUSE GSE8322 CREEDSID GENE 1473 UP	0.41619	1.65754e-05	100
ATF6 KO MOUSE GSE35651 CREEDSID GENE 2661 DOWN	-0.170909	0.0891053	100
ATF6 KO MOUSE GSE35651 CREEDSID GENE 2661 UP	-0.312139	0.00156941	100
ATF6 KO MOUSE GSE35651 CREEDSID GENE 2662 DOWN	-0.16294	0.105283	100
ATF6 KO MOUSE GSE35651 CREEDSID GENE 2662 UP	0.029607	0.769972	100
ATF6B KO MOUSE GSE35651 CREEDSID GENE 2659 DOWN	-0.109391	0.278626	100
ATF6B KO MOUSE GSE35651 CREEDSID GENE 2659 UP	-0.284248	0.0041554	100
ATF6B KO MOUSE GSE35651 CREEDSID GENE 2660 DOWN	-0.29601	0.00278799	100
ATF6B KO MOUSE GSE35651 CREEDSID GENE 2660 UP	-0.354143	0.000300581	100
BACH2 KO MOUSE GSE30883 CREEDSID GENE 2701 DOWN	0.433951	6.46745e-06	100
BACH2 KO MOUSE GSE30883 CREEDSID GENE 2701 UP	0.345803	0.000425214	100
BACH2 KO MOUSE GSE42598 CREEDSID GENE 2778 DOWN	-0.209565	0.036385	100
BACH2 KO MOUSE GSE42598 CREEDSID GENE 2778 UP	-0.0712511	0.481153	100
BACH2 KO MOUSE GSE54050 CREEDSID GENE 2773 DOWN	0.163888	0.103246	100
BACH2 KO MOUSE GSE54050 CREEDSID GENE 2773 UP	0.152547	0.129728	100
BATF KD HUMAN GSE50588 CREEDSID GENE 2803 DOWN	-0.154107	0.125804	100
BATF KD HUMAN GSE50588 CREEDSID GENE 2803 UP	0.374593	0.000123224	100
BATF KO MOUSE GSE54215 CREEDSID GENE 1522 DOWN	-0.0851725	0.399481	100
BATF KO MOUSE GSE54215 CREEDSID GENE 1522 UP	-0.283144	0.0043104	100
BATF KO MOUSE GSE54215 CREEDSID GENE 1523 DOWN	-0.368869	0.000159118	100
BATF KO MOUSE GSE54215 CREEDSID GENE 1523 UP	-0.0444884	0.660293	100
BCL11A KO MOUSE GSE28333 CREEDSID GENE 1542 DOWN	-0.54051	6.44972e-09	100
BCL11A KO MOUSE GSE28333 CREEDSID GENE 1542 UP	0.0833603	0.409622	100
BCL11B KO MOUSE GSE9330 CREEDSID GENE 28 DOWN	0.375158	0.000120128	100
BCL11B KO MOUSE GSE9330 CREEDSID GENE 28 UP	0.589451	1.10397e-10	100
BCL6 KD HUMAN GSE45838 CREEDSID GENE 1815 DOWN	-0.347807	0.00039155	100
BCL6 KD HUMAN GSE45838 CREEDSID GENE 1815 UP	-0.288101	0.00365283	100
BCL6 KD HUMAN GSE45838 CREEDSID GENE 1816 DOWN	-0.285461	0.00399099	100
BCL6 KD HUMAN GSE45838 CREEDSID GENE 1816 UP	-0.208677	0.037203	100
BCL6 KO MOUSE GSE40493 CREEDSID GENE 2772 DOWN	0.234107	0.0190619	100
BCL6 KO MOUSE GSE40493 CREEDSID GENE 2772 UP	-0.17841	0.0757419	100
BHLHA15 KO MOUSE GSE34232 CREEDSID GENE 172 DOWN	0.228719	0.0220873	100
BHLHA15 KO MOUSE GSE34232 CREEDSID GENE 172 UP	0.319844	0.00117912	100
BHLHA15 KO MOUSE GSE3644 CREEDSID GENE 785 DOWN	-0.0270987	0.788985	100
BHLHA15 KO MOUSE GSE3644 CREEDSID GENE 785 UP	-0.0279988	0.782147	100
BNC1 KD MOUSE GSE4029 CREEDSID GENE 97 DOWN	-0.00288029	0.977311	100
BNC1 KD MOUSE GSE4029 CREEDSID GENE 97 UP	0.0628863	0.534223	100
BNC2 SIRNA BT549 HUMAN GSE79586 RNASEQ DOWN	0.412085	2.04492e-05	100
BNC2 SIRNA BT549 HUMAN GSE79586 RNASEQ UP	0.21835	0.0290761	100
BNC2 SIRNA MDAMB231 HUMAN GSE79586 RNASEQ DOWN	0.160384	0.110933	100
BNC2 SIRNA MDAMB231 HUMAN GSE79586 RNASEQ UP	0.40378	3.1019e-05	100
BPTF KO MOUSE GSE48123 CREEDSID GENE 2328 DOWN	0.26165	0.00854895	100
BPTF KO MOUSE GSE48123 CREEDSID GENE 2328 UP	0.117924	0.242607	100
CBX2 KO MOUSE GSE29485 CREEDSID GENE 380 DOWN	0.119016	0.238242	100
CBX2 KO MOUSE GSE29485 CREEDSID GENE 380 UP	0.39706	4.3111e-05	100
CBX2 KO MOUSE GSE29485 CREEDSID GENE 381 DOWN	0.0892289	0.377326	100
CBX2 KO MOUSE GSE29485 CREEDSID GENE 381 UP	0.473555	6.48878e-07	100
CDX2 KO MOUSE GSE12999 CREEDSID GENE 773 UP	0.0190699	0.850627	100
CEBPA KD MOUSE GSE55760 CREEDSID GENE 2883 DOWN	-0.381614	8.94735e-05	100
CEBPA KD MOUSE GSE55760 CREEDSID GENE 2883 UP	0.0450165	0.656514	100
CEBPA KO MOUSE GSE61468 CREEDSID GENE 1476 DOWN	0.143006	0.155785	100
CEBPA KO MOUSE GSE61468 CREEDSID GENE 1476 UP	0.181782	0.0702834	100
CEBPA UNK HUMAN GSE33223 CREEDSID GENE 2097 DOWN	0.260294	0.00891066	100
CEBPA UNK HUMAN GSE33223 CREEDSID GENE 2097 UP	0.285113	0.00403759	100
CEBPG KD HUMAN GSE50588 CREEDSID GENE 2784 DOWN	0.13727	0.173231	100
CEBPG KD HUMAN GSE50588 CREEDSID GENE 2784 UP	0.239268	0.0165059	100
CEBPG KO MOUSE GSE47777 CREEDSID GENE 3104 DOWN	0.314515	0.00143809	100
CEBPG KO MOUSE GSE47777 CREEDSID GENE 3104 UP	-0.0991779	0.326231	100
CHD1 KD 22RV1 HUMAN GSE84610 RNASEQ DOWN	0.551911	2.65004e-09	100
CHD1 KD 22RV1 HUMAN GSE84610 RNASEQ UP	-0.210105	0.035895	100
CHD1 KO 22RV1 HUMAN GSE84610 RNASEQ DOWN	0.203516	0.0422668	100
CHD1 KO 22RV1 HUMAN GSE84610 RNASEQ UP	0.198584	0.0476311	100
CLOCK KD HUMAN GSE50588 CREEDSID GENE 2782 DOWN	0.279148	0.00491548	100
CLOCK KD HUMAN GSE50588 CREEDSID GENE 2782 UP	0.0437684	0.665459	100
CLOCK MUT MOUSE GSE454 CREEDSID GENE 1530 DOWN	0.304338	0.00208049	100
CLOCK MUT MOUSE GSE454 CREEDSID GENE 1530 UP	-0.00442844	0.965121	100
CREB1 DEPLETION HUMAN GSE12056 CREEDSID GENE 68 DOWN	-0.209037	0.0368695	100
CREB1 DEPLETION HUMAN GSE12056 CREEDSID GENE 68 UP	0.28438	0.0041372	100
CREB1 DN MOUSE GSE17478 CREEDSID GENE 2199 DOWN	-0.354899	0.000291139	100
CREB1 DN MOUSE GSE17478 CREEDSID GENE 2199 UP	0.30117	0.00232787	100
CREB1 KD MOUSE GSE17478 CREEDSID GENE 2158 DOWN	0.440012	4.63357e-06	100
CREB1 KD MOUSE GSE17478 CREEDSID GENE 2158 UP	0.406253	2.74322e-05	100
CREM KO MOUSE GSE29592 CREEDSID GENE 2558 DOWN	0.293033	0.00308909	100
CREM KO MOUSE GSE29592 CREEDSID GENE 2558 UP	0.519352	3.08663e-08	100
CREM KO MOUSE GSE29593 CREEDSID GENE 2559 DOWN	-0.170021	0.0908042	100
CREM KO MOUSE GSE29593 CREEDSID GENE 2559 UP	0.130573	0.195367	100
CTCF DEPLETION MOUSE GSE11664 CREEDSID GENE 124 DOWN	0.0688149	0.496312	100
CTCF DEPLETION MOUSE GSE11664 CREEDSID GENE 124 UP	-0.0739034	0.464936	100
CTCF SIRNA HEK293 HUMAN GSE44267 RNASEQ DOWN	0.464542	1.12342e-06	100
CTCF SIRNA HEK293 HUMAN GSE44267 RNASEQ UP	-0.292469	0.00314934	100
CTCF SIRNA LNCAP HUMAN GSE63487 RNASEQ DOWN	-0.00775278	0.938978	100
CTCF SIRNA LNCAP HUMAN GSE63487 RNASEQ UP	0.361488	0.000219705	100
DDIT3 KNOCKOUT TREATED WITH 2 UGML TUNICAMYCIN FOR 4 HOURS MOUSE GSE2082 CREEDSID GENE 1387 DOWN	0.200708	0.0452556	100
DDIT3 KNOCKOUT TREATED WITH 2 UGML TUNICAMYCIN FOR 4 HOURS MOUSE GSE2082 CREEDSID GENE 1387 UP	0.278032	0.00509746	100
DDIT3 KO MOUSE GSE2082 CREEDSID GENE 1388 DOWN	-0.133021	0.187049	100
DDIT3 KO MOUSE GSE2082 CREEDSID GENE 1388 UP	0.370249	0.000149672	100
DDIT3 MUT MOUSE GSE2082 CREEDSID GENE 899 DOWN	-0.0330993	0.743727	100
DDIT3 MUT MOUSE GSE2082 CREEDSID GENE 899 UP	0.408713	2.42512e-05	100
DEAF1 OE MOUSE GSE12367 CREEDSID GENE 1682 DOWN	-0.256514	0.00999093	100
DEAF1 OE MOUSE GSE12367 CREEDSID GENE 1682 UP	-0.166733	0.0973191	100
DLX4 OE HUMAN GSE21657 CREEDSID GENE 2160 DOWN	-0.00614461	0.951619	100
DLX4 OE HUMAN GSE21657 CREEDSID GENE 2160 UP	-0.16468	0.101568	100
DLX5 DEFICIENCY MOUSE GSE22381 CREEDSID GENE 382 DOWN	0.300558	0.00237861	100
DLX5 DEFICIENCY MOUSE GSE22381 CREEDSID GENE 382 UP	-0.0410801	0.684884	100
DLX5 DEFICIENCY MOUSE GSE22381 CREEDSID GENE 383 DOWN	0.349955	0.000358202	100
DLX5 DEFICIENCY MOUSE GSE22381 CREEDSID GENE 383 UP	-0.220774	0.0272934	100
DLX5 KO MOUSE GSE22381 CREEDSID GENE 29 DOWN	0.435164	6.05329e-06	100
DLX5 KO MOUSE GSE22381 CREEDSID GENE 29 UP	-0.090117	0.372577	100
DLX5 OE MOUSE GSE22381 CREEDSID GENE 372 DOWN	0.206721	0.0390592	100
DLX5 OE MOUSE GSE22381 CREEDSID GENE 372 UP	0.143486	0.154387	100
DMRT1 KO MOUSE GSE27261 CREEDSID GENE 2740 DOWN	0.0539814	0.593745	100
DMRT1 KO MOUSE GSE27261 CREEDSID GENE 2740 UP	-0.26417	0.00791096	100
DMRTA2 OE MOUSE GSE25179 CREEDSID GENE 2203 DOWN	0.348575	0.000379312	100
DMRTA2 OE MOUSE GSE25179 CREEDSID GENE 2203 UP	-0.0528173	0.601742	100
DMRTA2 OE MOUSE GSE25179 CREEDSID GENE 2204 DOWN	0.525485	1.98233e-08	100
DMRTA2 OE MOUSE GSE25179 CREEDSID GENE 2204 UP	-0.191503	0.056306	100
DNMT1 INHIBITION HUMAN GSE45804 CREEDSID GENE 2762 DOWN	0.468155	9.03266e-07	100
DNMT1 INHIBITION HUMAN GSE45804 CREEDSID GENE 2762 UP	0.405269	2.88107e-05	100
DNMT1 KO HUMAN GSE3699 CREEDSID GENE 2851 DOWN	0.362808	0.000207503	100
DNMT1 KO HUMAN GSE3699 CREEDSID GENE 2851 UP	0.123792	0.21979	100
DNMT1 KO MOUSE GSE27434 CREEDSID GENE 1052 DOWN	0.125905	0.211961	100
DNMT1 KO MOUSE GSE27434 CREEDSID GENE 1052 UP	0.00128413	0.989883	100
DNMT1 KO MOUSE GSE31626 CREEDSID GENE 1236 DOWN	-0.377834	0.000106398	100
DNMT1 KO MOUSE GSE31626 CREEDSID GENE 1236 UP	0.0742034	0.463121	100
DNMT1 KO MOUSE GSE31626 CREEDSID GENE 1237 DOWN	-0.259214	0.0092083	100
DNMT1 KO MOUSE GSE31626 CREEDSID GENE 1237 UP	0.0818482	0.418198	100
DOT1L DELETION MOUSE GSE25911 CREEDSID GENE 453 DOWN	-0.0456886	0.651718	100
DOT1L DELETION MOUSE GSE25911 CREEDSID GENE 453 UP	-0.212361	0.0339074	100
DOT1L DELETION MOUSE GSE25911 CREEDSID GENE 454 DOWN	0.260822	0.00876825	100
DOT1L DELETION MOUSE GSE25911 CREEDSID GENE 454 UP	0.000168017	0.998676	100
DOT1L DELETION MOUSE GSE25911 CREEDSID GENE 455 DOWN	-0.0919532	0.362875	100
DOT1L DELETION MOUSE GSE25911 CREEDSID GENE 455 UP	-0.151551	0.132281	100
DOT1L INHIBITION HUMAN GSE29828 CREEDSID GENE 1239 DOWN	-0.0744434	0.461671	100
DOT1L INHIBITION HUMAN GSE29828 CREEDSID GENE 1239 UP	-0.354647	0.000294255	100
DUX4 OE HUMAN GSE33799 CREEDSID GENE 1429 DOWN	0.345551	0.000429631	100
DUX4 OE HUMAN GSE33799 CREEDSID GENE 1429 UP	0.190483	0.0576563	100
DUX4 OE HUMAN GSE33799 CREEDSID GENE 1430 DOWN	-0.0791119	0.433979	100
DUX4 OE HUMAN GSE33799 CREEDSID GENE 1430 UP	0.260918	0.00874257	100
E2F1 KD HUMAN GSE50588 CREEDSID GENE 2781 DOWN	-0.119556	0.236103	100
E2F1 KD HUMAN GSE50588 CREEDSID GENE 2781 UP	0.539466	6.98557e-09	100
E2F1 KD MOUSE GSE24594 CREEDSID GENE 473 DOWN	0.0410561	0.685058	100
E2F1 KD MOUSE GSE24594 CREEDSID GENE 473 UP	0.344686	0.000445095	100
E2F1 MUT MOUSE GSE24594 CREEDSID GENE 1245 DOWN	0.343186	0.000473163	100
E2F1 MUT MOUSE GSE24594 CREEDSID GENE 1245 UP	0.030291	0.76481	100
E2F1 OE HUMAN GSE1562 CREEDSID GENE 998 DOWN	0.153087	0.128359	100
E2F1 OE HUMAN GSE1562 CREEDSID GENE 998 UP	-0.107195	0.288448	100
E2F1 OE HUMAN GSE2715 CREEDSID GENE 1129 DOWN	-0.186739	0.0628419	100
E2F1 OE HUMAN GSE2715 CREEDSID GENE 1129 UP	-0.00584458	0.953978	100
E2F1 SHRNA NKI HUMAN GSE95304 RNASEQ DOWN	-0.321908	0.00109077	100
E2F1 SHRNA NKI HUMAN GSE95304 RNASEQ UP	0.387015	6.95993e-05	100
E2F2 KD MOUSE GSE24594 CREEDSID GENE 474 DOWN	0.0936574	0.354011	100
E2F2 KD MOUSE GSE24594 CREEDSID GENE 474 UP	-0.0760636	0.451953	100
E2F3 KD MOUSE GSE24594 CREEDSID GENE 475 DOWN	0.10291	0.308263	100
E2F3 KD MOUSE GSE24594 CREEDSID GENE 475 UP	0.102646	0.309513	100
E2F4 KO MOUSE GSE11039 CREEDSID GENE 1167 DOWN	0.297354	0.00266087	100
E2F4 KO MOUSE GSE11039 CREEDSID GENE 1167 UP	-0.234203	0.0190114	100
E2F6 KD HUMAN GSE50588 CREEDSID GENE 2807 DOWN	0.328749	0.000839334	100
E2F6 KD HUMAN GSE50588 CREEDSID GENE 2807 UP	0.119664	0.235677	100
E2F8 KO MOUSE GSE52157 CREEDSID GENE 2828 DOWN	0.0825203	0.414374	100
E2F8 KO MOUSE GSE52157 CREEDSID GENE 2828 UP	-0.286205	0.00389297	100
EBF1 OE MOUSE GSE2192 CREEDSID GENE 857 DOWN	0.323792	0.00101543	100
EBF1 OE MOUSE GSE2192 CREEDSID GENE 857 UP	0.18459	0.0659843	100
EBF1 OE MOUSE GSE2192 CREEDSID GENE 858 DOWN	0.197852	0.0484734	100
EBF1 OE MOUSE GSE2192 CREEDSID GENE 858 UP	0.122112	0.226162	100
EBF1 OE MOUSE GSE2192 CREEDSID GENE 859 DOWN	0.277096	0.00525468	100
EBF1 OE MOUSE GSE2192 CREEDSID GENE 859 UP	0.0470567	0.641997	100
EBF1 OE MOUSE GSE2192 CREEDSID GENE 860 DOWN	0.0679868	0.501521	100
EBF1 OE MOUSE GSE2192 CREEDSID GENE 860 UP	0.197384	0.0490183	100
EBF3 OE SKNSH HUMAN GSE90682 RNASEQ DOWN	0.196208	0.0504099	100
EBF3 OE SKNSH HUMAN GSE90682 RNASEQ UP	0.52378	2.24388e-08	100
EGR1 KO MOUSE GSE16974 CREEDSID GENE 552 DOWN	0.511023	5.55465e-08	100
EGR1 KO MOUSE GSE16974 CREEDSID GENE 552 UP	-0.00528053	0.958416	100
EGR1 KO MOUSE GSE16974 CREEDSID GENE 553 DOWN	0.471095	7.54935e-07	100
EGR1 KO MOUSE GSE16974 CREEDSID GENE 553 UP	0.47796	4.9337e-07	100
EGR2 KD MOUSE GSE53388 CREEDSID GENE 2292 DOWN	-0.27748	0.00518966	100
EGR2 KD MOUSE GSE53388 CREEDSID GENE 2292 UP	-0.0616982	0.54199	100
EGR2 KD MOUSE GSE53388 CREEDSID GENE 2344 DOWN	-0.0568857	0.574007	100
EGR2 KD MOUSE GSE53388 CREEDSID GENE 2344 UP	0.116112	0.249973	100
EGR3 KD HUMAN GSE52108 CREEDSID GENE 2231 DOWN	0.316292	0.00134653	100
EGR3 KD HUMAN GSE52108 CREEDSID GENE 2231 UP	0.0440684	0.663305	100
EGR3 KD HUMAN GSE52108 CREEDSID GENE 2233 DOWN	-0.0786919	0.436432	100
EGR3 KD HUMAN GSE52108 CREEDSID GENE 2233 UP	0.703978	3.08981e-16	100
EGR4 KD HUMAN GSE40558 CREEDSID GENE 3030 DOWN	0.381278	9.08698e-05	100
EGR4 KD HUMAN GSE40558 CREEDSID GENE 3030 UP	-0.232583	0.0198791	100
EHF KD CALU3 HUMAN GSE63397 RNASEQ DOWN	0.192475	0.0550434	100
EHF KD CALU3 HUMAN GSE63397 RNASEQ UP	-0.0710231	0.482561	100
EHF OE A549 HUMAN GSE63397 RNASEQ DOWN	0.314431	0.00144255	100
EHF OE A549 HUMAN GSE63397 RNASEQ UP	0.212073	0.0341559	100
EHF SIRNA HBE HUMAN GSE85402 RNASEQ DOWN	-0.050021	0.621143	100
EHF SIRNA HBE HUMAN GSE85402 RNASEQ UP	0.252565	0.0112402	100
ELF3 KO CFPAC1 HUMAN GSE64558 RNASEQ DOWN	-0.512475	5.01946e-08	100
ELF3 KO CFPAC1 HUMAN GSE64558 RNASEQ UP	0.454557	2.02677e-06	100
ELF4 KO MOUSE GSE15324 CREEDSID GENE 2838 DOWN	-0.382826	8.46009e-05	100
ELF4 KO MOUSE GSE15324 CREEDSID GENE 2838 UP	0.0646025	0.523103	100
ELF4 KO MOUSE GSE15324 CREEDSID GENE 2839 DOWN	-0.341362	0.000509481	100
ELF4 KO MOUSE GSE15324 CREEDSID GENE 2839 UP	-0.0977738	0.333161	100
ELK1 KD HUMAN GSE34589 CREEDSID GENE 2863 DOWN	0.442652	3.99901e-06	100
ELK1 KD HUMAN GSE34589 CREEDSID GENE 2863 UP	0.050105	0.620556	100
ELK1 KD HUMAN GSE34589 CREEDSID GENE 2865 DOWN	0.206469	0.0393039	100
ELK1 KD HUMAN GSE34589 CREEDSID GENE 2865 UP	0.0834083	0.409351	100
EMX2 DEFICIENCY MOUSE GSE10216 CREEDSID GENE 634 DOWN	0.114719	0.255735	100
EMX2 DEFICIENCY MOUSE GSE10216 CREEDSID GENE 634 UP	0.357252	0.000263484	100
EOMES KO MOUSE GSE43387 CREEDSID GENE 2147 DOWN	0.381002	9.20319e-05	100
EOMES KO MOUSE GSE43387 CREEDSID GENE 2147 UP	0.526505	1.83999e-08	100
EOMES OE HUMAN GSE43805 CREEDSID GENE 92 DOWN	0.519292	3.0999e-08	100
EOMES OE HUMAN GSE43805 CREEDSID GENE 92 UP	0.0378278	0.70866	100
EP400 SHRNA MKL1 HUMAN GSE69876 RNASEQ DOWN	0.0591419	0.558887	100
EP400 SHRNA MKL1 HUMAN GSE69876 RNASEQ UP	0.272103	0.00616827	100
EPAS1 KD HUMAN GSE54360 CREEDSID GENE 2882 DOWN	-0.0337714	0.738709	100
EPAS1 KD HUMAN GSE54360 CREEDSID GENE 2882 UP	0.563756	1.01452e-09	100
EPAS1 KD HUVEC HUMAN GSE62974 RNASEQ DOWN	0.316088	0.00135677	100
EPAS1 KD HUVEC HUMAN GSE62974 RNASEQ UP	0.478632	4.73009e-07	100
ERG KD HUMAN GSE14801 CREEDSID GENE 2614 DOWN	0.131329	0.19277	100
ERG KD HUMAN GSE14801 CREEDSID GENE 2614 UP	0.243552	0.0146146	100
ERG KD HUMAN GSE14801 CREEDSID GENE 827 DOWN	0.154647	0.124467	100
ERG KD HUMAN GSE14801 CREEDSID GENE 827 UP	0.0252025	0.803441	100
ERG OE CD34 HUMAN GSE53665 RNASEQ DOWN	-0.112811	0.26378	100
ERG OE CD34 HUMAN GSE53665 RNASEQ UP	0.24108	0.0156816	100
ESR1 KD HUMAN GSE26298 CREEDSID GENE 479 DOWN	-0.473135	6.65924e-07	100
ESR1 KD HUMAN GSE26298 CREEDSID GENE 479 UP	0.334725	0.000664269	100
ESR1 KD HUMAN GSE27473 CREEDSID GENE 480 DOWN	0.521908	2.56914e-08	100
ESR1 KD HUMAN GSE27473 CREEDSID GENE 480 UP	0.165641	0.0995624	100
ESR1 KD HUMAN GSE37820 CREEDSID GENE 2326 DOWN	0.079988	0.42889	100
ESR1 KD HUMAN GSE37820 CREEDSID GENE 2326 UP	0.11802	0.242221	100
ESR1 KO MOUSE GSE53812 CREEDSID GENE 2898 DOWN	0.0827363	0.413149	100
ESR1 KO MOUSE GSE53812 CREEDSID GENE 2898 UP	-0.0160576	0.87401	100
ESR1 KO MOUSE GSE9371 CREEDSID GENE 2430 DOWN	0.469295	8.42739e-07	100
ESR1 KO MOUSE GSE9371 CREEDSID GENE 2430 UP	0.341074	0.000515444	100
ESR1 MUT HUMAN GSE1045 CREEDSID GENE 1193 DOWN	-0.175002	0.0815997	100
ESR1 MUT HUMAN GSE1045 CREEDSID GENE 1193 UP	-0.217054	0.0300691	100
ESR2 KO MOUSE GSE1050 CREEDSID GENE 901 DOWN	0.350411	0.000351468	100
ESR2 KO MOUSE GSE1050 CREEDSID GENE 901 UP	0.274959	0.00562973	100
ESR2 KO MOUSE GSE9371 CREEDSID GENE 2431 DOWN	0.203984	0.041785	100
ESR2 KO MOUSE GSE9371 CREEDSID GENE 2431 UP	0.513039	4.82515e-08	100
ESRRA DEFICIENCY MOUSE GSE7196 CREEDSID GENE 673 DOWN	0.102346	0.310937	100
ESRRA DEFICIENCY MOUSE GSE7196 CREEDSID GENE 673 UP	0.356676	0.000270023	100
ESRRA KD HUMAN GSE50588 CREEDSID GENE 2821 DOWN	0.225431	0.0241287	100
ESRRA KD HUMAN GSE50588 CREEDSID GENE 2821 UP	0.030447	0.763634	100
ESRRA KO MOUSE GSE16623 CREEDSID GENE 2159 DOWN	-0.127057	0.207776	100
ESRRA KO MOUSE GSE16623 CREEDSID GENE 2159 UP	0.0886409	0.380491	100
ESRRA KO MOUSE GSE8106 CREEDSID GENE 2613 DOWN	0.439052	4.88701e-06	100
ESRRA KO MOUSE GSE8106 CREEDSID GENE 2613 UP	0.0687429	0.496764	100
ESRRB MUT MOUSE GSE8434 CREEDSID GENE 1047 DOWN	0.0317672	0.753706	100
ESRRB MUT MOUSE GSE8434 CREEDSID GENE 1047 UP	0.622034	4.93043e-12	100
ESRRG DEFICIENCY MOUSE GSE8199 CREEDSID GENE 664 DOWN	-0.306343	0.00193653	100
ESRRG DEFICIENCY MOUSE GSE8199 CREEDSID GENE 664 UP	0.471683	7.28184e-07	100
ESRRG DEFICIENCY MOUSE GSE8199 CREEDSID GENE 665 DOWN	-0.401488	3.47323e-05	100
ESRRG DEFICIENCY MOUSE GSE8199 CREEDSID GENE 665 UP	0.370285	0.000149433	100
ETS1 OE HUMAN GSE21129 CREEDSID GENE 2153 DOWN	0.224218	0.0249207	100
ETS1 OE HUMAN GSE21129 CREEDSID GENE 2153 UP	0.199664	0.0464107	100
ETS1 SHRNA DU145 HUMAN GSE59020 RNASEQ DOWN	-0.169649	0.0915235	100
ETS1 SHRNA DU145 HUMAN GSE59020 RNASEQ UP	0.379262	9.96822e-05	100
ETS2 KD HUMAN GSE43459 CREEDSID GENE 156 DOWN	0.656334	1.23449e-13	100
ETS2 KD HUMAN GSE43459 CREEDSID GENE 156 UP	0.342466	0.000487205	100
ETS2 KD HUMAN GSE43459 CREEDSID GENE 2888 DOWN	0.632979	1.59752e-12	100
ETS2 KD HUMAN GSE43459 CREEDSID GENE 2888 UP	0.298854	0.00252517	100
ETS2 KD HUMAN GSE43459 CREEDSID GENE 34 DOWN	0.34447	0.00044904	100
ETS2 KD HUMAN GSE43459 CREEDSID GENE 34 UP	0.653621	1.68121e-13	100
ETV2 OE HESC HUMAN GSE57395 RNASEQ DOWN	0.342154	0.000493408	100
ETV2 OE HESC HUMAN GSE57395 RNASEQ UP	0.422718	1.18005e-05	100
EZH1 SHRNA PROE HUMAN GSE59089 RNASEQ DOWN	-0.512475	5.01946e-08	100
EZH1 SHRNA PROE HUMAN GSE59089 RNASEQ UP	0.302322	0.002235	100
EZH2 KO HESC HUMAN GSE76626 RNASEQ DOWN	0.377042	0.000110302	100
EZH2 KO HESC HUMAN GSE76626 RNASEQ UP	-0.227843	0.0226162	100
EZH2 KO MDAMB231 HUMAN GSE72524 RNASEQ DOWN	0.0490729	0.627782	100
EZH2 KO MDAMB231 HUMAN GSE72524 RNASEQ UP	0.111995	0.267272	100
EZH2 SHRNA HUVEC HUMAN GSE71164 RNASEQ DOWN	0.438884	4.93268e-06	100
EZH2 SHRNA HUVEC HUMAN GSE71164 RNASEQ UP	0.366229	0.000178744	100
EZH2 SHRNA HUVEC HUMAN GSE71164 SHEARSTRESS RNASEQ DOWN	0.223054	0.0257021	100
EZH2 SHRNA HUVEC HUMAN GSE71164 SHEARSTRESS RNASEQ UP	0.406373	2.72684e-05	100
EZH2 SHRNA NKI HUMAN GSE95304 RNASEQ DOWN	0.187003	0.0624642	100
EZH2 SHRNA NKI HUMAN GSE95304 RNASEQ UP	0.0579178	0.567067	100
EZH2 SHRNA PROE HUMAN GSE59089 RNASEQ DOWN	-0.465107	1.08598e-06	100
EZH2 SHRNA PROE HUMAN GSE59089 RNASEQ UP	0.358824	0.000246375	100
EZH2 SIRNA HUVEC HUMAN GSE87534 RNASEQ DOWN	0.0666067	0.510266	100
EZH2 SIRNA HUVEC HUMAN GSE87534 RNASEQ UP	0.509967	5.97761e-08	100
EZH2 SIRNA MCF7 HUMAN GSE76271 RNASEQ DOWN	-0.219562	0.0281728	100
EZH2 SIRNA MCF7 HUMAN GSE76271 RNASEQ UP	0.0534293	0.597532	100
FLI1 EWSFUSION EXPRESSION HUMAN GSE1822 CREEDSID GENE 1187 DOWN	-0.207885	0.0379455	100
FLI1 EWSFUSION EXPRESSION HUMAN GSE1822 CREEDSID GENE 1187 UP	-0.140222	0.164081	100
FLI1 KD HUMAN GSE27524 CREEDSID GENE 1594 DOWN	-0.36102	0.000224188	100
FLI1 KD HUMAN GSE27524 CREEDSID GENE 1594 UP	0.332817	0.000716145	100
FLI1 KD HUMAN GSE27524 CREEDSID GENE 1595 DOWN	-0.0782958	0.438751	100
FLI1 KD HUMAN GSE27524 CREEDSID GENE 1595 UP	0.444704	3.56341e-06	100
FLI1 KD HUMAN GSE27524 CREEDSID GENE 1596 DOWN	-0.397012	4.32114e-05	100
FLI1 KD HUMAN GSE27524 CREEDSID GENE 1596 UP	0.428431	8.71459e-06	100
FLI1 KD HUMAN GSE27524 CREEDSID GENE 1597 DOWN	-0.402436	3.31487e-05	100
FLI1 KD HUMAN GSE27524 CREEDSID GENE 1597 UP	0.396928	4.33876e-05	100
FLI1 KD HUMAN GSE27524 CREEDSID GENE 1598 DOWN	-0.309187	0.00174766	100
FLI1 KD HUMAN GSE27524 CREEDSID GENE 1598 UP	0.350855	0.000345023	100
FLI1 KD HUMAN GSE27524 CREEDSID GENE 1599 DOWN	-0.399868	3.76032e-05	100
FLI1 KD HUMAN GSE27524 CREEDSID GENE 1599 UP	0.449673	2.68686e-06	100
FLI1 KD HUMAN GSE27524 CREEDSID GENE 1600 DOWN	-0.406121	2.76135e-05	100
FLI1 KD HUMAN GSE27524 CREEDSID GENE 1600 UP	0.39838	4.04342e-05	100
FLI1 KD HUMAN GSE27524 CREEDSID GENE 1601 DOWN	-0.396292	4.47437e-05	100
FLI1 KD HUMAN GSE27524 CREEDSID GENE 1601 UP	0.403372	3.16516e-05	100
FLI1 KD HUMAN GSE27524 CREEDSID GENE 1602 DOWN	-0.173813	0.0837247	100
FLI1 KD HUMAN GSE27524 CREEDSID GENE 1602 UP	0.352007	0.000328806	100
FLI1 KD HUMAN GSE27524 CREEDSID GENE 1604 DOWN	-0.217438	0.0297719	100
FLI1 KD HUMAN GSE27524 CREEDSID GENE 1604 UP	0.42231	1.20562e-05	100
FLI1 KD HUMAN GSE27524 CREEDSID GENE 1605 DOWN	-0.341074	0.000515444	100
FLI1 KD HUMAN GSE27524 CREEDSID GENE 1605 UP	0.387147	6.91694e-05	100
FLI1 KD HUMAN GSE27524 CREEDSID GENE 1607 DOWN	-0.245377	0.0138682	100
FLI1 KD HUMAN GSE27524 CREEDSID GENE 1607 UP	0.406757	2.67503e-05	100
FLI1 KD HUMAN GSE27524 CREEDSID GENE 1608 DOWN	-0.0362076	0.720612	100
FLI1 KD HUMAN GSE27524 CREEDSID GENE 1608 UP	0.434263	6.35836e-06	100
FLI1 KD HUMAN GSE27524 CREEDSID GENE 1609 DOWN	-0.0483528	0.632843	100
FLI1 KD HUMAN GSE27524 CREEDSID GENE 1609 UP	0.43532	6.00184e-06	100
FLI1 KD HUMAN GSE27524 CREEDSID GENE 1611 DOWN	-0.00429643	0.96616	100
FLI1 KD HUMAN GSE27524 CREEDSID GENE 1611 UP	0.429907	8.05078e-06	100
FLI1 KD HUMAN GSE27524 CREEDSID GENE 1612 DOWN	-0.1206	0.232006	100
FLI1 KD HUMAN GSE27524 CREEDSID GENE 1612 UP	0.427339	9.23848e-06	100
FOSL1 KO MOUSE GSE43695 CREEDSID GENE 2299 DOWN	-0.165461	0.0999361	100
FOSL1 KO MOUSE GSE43695 CREEDSID GENE 2299 UP	0.0325353	0.747947	100
FOSL1 KO MOUSE GSE43695 CREEDSID GENE 2301 DOWN	0.465791	1.04216e-06	100
FOSL1 KO MOUSE GSE43695 CREEDSID GENE 2301 UP	-0.117744	0.243332	100
FOSL1 KO MOUSE GSE43695 CREEDSID GENE 2302 DOWN	-0.1191	0.237908	100
FOSL1 KO MOUSE GSE43695 CREEDSID GENE 2302 UP	0.455878	1.87666e-06	100
FOSL1 KO MOUSE GSE43695 CREEDSID GENE 2303 DOWN	0.0383918	0.704516	100
FOSL1 KO MOUSE GSE43695 CREEDSID GENE 2303 UP	-0.179298	0.0742724	100
FOSL1 KO MOUSE GSE43695 CREEDSID GENE 429 DOWN	-0.329001	0.000831174	100
FOSL1 KO MOUSE GSE43695 CREEDSID GENE 429 UP	0.130825	0.194498	100
FOSL1 KO MOUSE GSE43695 CREEDSID GENE 430 DOWN	-0.106547	0.29139	100
FOSL1 KO MOUSE GSE43695 CREEDSID GENE 430 UP	0.0180498	0.858532	100
FOXA1 KD HUMAN GSE25315 CREEDSID GENE 2164 DOWN	-0.357084	0.000265376	100
FOXA1 KD HUMAN GSE25315 CREEDSID GENE 2164 UP	0.372985	0.000132463	100
FOXA1 OE HUMAN GSE49153 CREEDSID GENE 171 DOWN	-0.28426	0.00415374	100
FOXA1 OE HUMAN GSE49153 CREEDSID GENE 171 UP	0.438368	5.07549e-06	100
FOXA1 OE HUMAN GSE49153 CREEDSID GENE 2703 DOWN	-0.279844	0.00480494	100
FOXA1 OE HUMAN GSE49153 CREEDSID GENE 2703 UP	0.255974	0.0101543	100
FOXA1 OE HUMAN GSE49153 CREEDSID GENE 2963 DOWN	0.0190579	0.85072	100
FOXA1 OE HUMAN GSE49153 CREEDSID GENE 2963 UP	0.193075	0.0542757	100
FOXA1 OE HUMAN GSE49153 CREEDSID GENE 2965 DOWN	-0.385071	7.62247e-05	100
FOXA1 OE HUMAN GSE49153 CREEDSID GENE 2965 UP	0.451029	2.48565e-06	100
FOXA1 OE HUMAN GSE49153 CREEDSID GENE 3051 DOWN	-0.307327	0.00186919	100
FOXA1 OE HUMAN GSE49153 CREEDSID GENE 3051 UP	0.398404	4.0387e-05	100
FOXA2 KD DEC HUMAN GSE44875 RNASEQ DOWN	0.646769	3.61845e-13	100
FOXA2 KD DEC HUMAN GSE44875 RNASEQ UP	0.187195	0.0621907	100
FOXA2 KO MOUSE GSE19204 CREEDSID GENE 2166 DOWN	0.183138	0.0681799	100
FOXA2 KO MOUSE GSE19204 CREEDSID GENE 2166 UP	-0.378842	0.000101615	100
FOXD3 KO MOUSE GSE58960 CREEDSID GENE 1417 DOWN	-0.206865	0.03892	100
FOXD3 KO MOUSE GSE58960 CREEDSID GENE 1417 UP	0.157012	0.118743	100
FOXD3 OE MOUSE GSE58960 CREEDSID GENE 1415 DOWN	-0.214533	0.0320822	100
FOXD3 OE MOUSE GSE58960 CREEDSID GENE 1415 UP	0.290129	0.00341074	100
FOXD4L6 SIRNA BT549 HUMAN GSE79586 RNASEQ DOWN	0.0870087	0.389358	100
FOXD4L6 SIRNA BT549 HUMAN GSE79586 RNASEQ UP	0.203624	0.0421552	100
FOXD4L6 SIRNA MDAMB231 HUMAN GSE79586 RNASEQ DOWN	0.00580858	0.954262	100
FOXD4L6 SIRNA MDAMB231 HUMAN GSE79586 RNASEQ UP	0.278956	0.00494637	100
FOXD4L6 SIRNA T47D HUMAN GSE79586 RNASEQ DOWN	-0.079628	0.430978	100
FOXD4L6 SIRNA T47D HUMAN GSE79586 RNASEQ UP	0.466655	9.89201e-07	100
FOXF2 OE HUVEC HUMAN GSE79306 RNASEQ DOWN	0.311623	0.00159932	100
FOXF2 OE HUVEC HUMAN GSE79306 RNASEQ UP	0.515416	4.0826e-08	100
FOXL2 KD HUMAN GSE39890 CREEDSID GENE 2739 DOWN	0.262166	0.00841475	100
FOXL2 KD HUMAN GSE39890 CREEDSID GENE 2739 UP	0.271575	0.00627269	100
FOXL2 OE HUMAN GSE39890 CREEDSID GENE 2735 DOWN	0.0438644	0.664769	100
FOXL2 OE HUMAN GSE39890 CREEDSID GENE 2735 UP	0.204752	0.0410044	100
FOXL2 OE HUMAN GSE39890 CREEDSID GENE 2737 DOWN	-0.223006	0.0257348	100
FOXL2 OE HUMAN GSE39890 CREEDSID GENE 2737 UP	0.438308	5.09235e-06	100
FOXM1 KD HUMAN GSE2222 CREEDSID GENE 1733 DOWN	-0.0165017	0.870556	100
FOXM1 KD HUMAN GSE2222 CREEDSID GENE 1733 UP	0.201404	0.0444989	100
FOXM1 KD HUMAN GSE55204 CREEDSID GENE 1369 DOWN	-0.12348	0.220964	100
FOXM1 KD HUMAN GSE55204 CREEDSID GENE 1369 UP	-0.04006	0.69231	100
FOXM1 SIRNA HUMAN GSE2222 CREEDSID GENE 853 DOWN	-0.0362796	0.720079	100
FOXM1 SIRNA HUMAN GSE2222 CREEDSID GENE 853 UP	0.0718392	0.477532	100
FOXO1 KD MOUSE GSE6623 CREEDSID GENE 504 DOWN	-0.36438	0.00019379	100
FOXO1 KD MOUSE GSE6623 CREEDSID GENE 504 UP	0.186643	0.0629797	100
FOXO1 KD MOUSE GSE6623 CREEDSID GENE 505 DOWN	0.0280708	0.781601	100
FOXO1 KD MOUSE GSE6623 CREEDSID GENE 505 UP	0.0614341	0.543724	100
FOXO1 KO MOUSE GSE18308 CREEDSID GENE 1168 DOWN	-0.0631383	0.532583	100
FOXO1 KO MOUSE GSE18308 CREEDSID GENE 1168 UP	-0.0722592	0.474954	100
FOXO1 KO MOUSE GSE36948 CREEDSID GENE 2493 DOWN	0.315716	0.00137563	100
FOXO1 KO MOUSE GSE36948 CREEDSID GENE 2493 UP	0.146499	0.145828	100
FOXO1 KO MOUSE GSE40655 CREEDSID GENE 508 DOWN	0.385707	7.39951e-05	100
FOXO1 KO MOUSE GSE40655 CREEDSID GENE 508 UP	-0.398992	3.92466e-05	100
FOXO1 SIRNA HESC HUMAN GSE94036 RNASEQ DOWN	0.378866	0.000101504	100
FOXO1 SIRNA HESC HUMAN GSE94036 RNASEQ UP	0.460966	1.39078e-06	100
FOXO3 KO MOUSE GSE18326 CREEDSID GENE 2698 DOWN	0.243516	0.0146297	100
FOXO3 KO MOUSE GSE18326 CREEDSID GENE 2698 UP	0.280732	0.00466712	100
FOXP1 KD HUMAN GSE32968 CREEDSID GENE 1809 DOWN	-0.365941	0.000181015	100
FOXP1 KD HUMAN GSE32968 CREEDSID GENE 1809 UP	0.283696	0.00423227	100
FOXP1 KD HUMAN GSE51382 CREEDSID GENE 1435 DOWN	0.0240144	0.812533	100
FOXP1 KD HUMAN GSE51382 CREEDSID GENE 1435 UP	-0.133993	0.183818	100
FOXP1 KD HUMAN GSE51382 CREEDSID GENE 2764 DOWN	-0.0235104	0.816398	100
FOXP1 KD HUMAN GSE51382 CREEDSID GENE 2764 UP	-0.135602	0.178564	100
FOXP1 OE HUMAN GSE51382 CREEDSID GENE 1434 DOWN	-0.132601	0.188457	100
FOXP1 OE HUMAN GSE51382 CREEDSID GENE 1434 UP	-0.145467	0.148719	100
FOXP1 OE HUMAN GSE51382 CREEDSID GENE 1471 DOWN	0.134125	0.183383	100
FOXP1 OE HUMAN GSE51382 CREEDSID GENE 1471 UP	-0.171377	0.0882201	100
FOXP2 OE SHSY5Y HUMAN GSE100291 RNASEQ DOWN	-0.226391	0.0235166	100
FOXP2 OE SHSY5Y HUMAN GSE100291 RNASEQ UP	0.625767	3.37392e-12	100
FOXP3 ABLATION MOUSE GSE6681 CREEDSID GENE 91 DOWN	-0.069775	0.490308	100
FOXP3 ABLATION MOUSE GSE6681 CREEDSID GENE 91 UP	-0.373621	0.000128734	100
FOXP3 ACTIVATION HUMAN GSE41087 CREEDSID GENE 1054 DOWN	0.181878	0.0701328	100
FOXP3 ACTIVATION HUMAN GSE41087 CREEDSID GENE 1054 UP	0.0607261	0.548386	100
FOXP3 ACTIVATION HUMAN GSE41087 CREEDSID GENE 1055 DOWN	-0.342766	0.000481309	100
FOXP3 ACTIVATION HUMAN GSE41087 CREEDSID GENE 1055 UP	0.197492	0.0488921	100
FOXP3 DEFICIENCY MOUSE GSE35543 CREEDSID GENE 3037 DOWN	0.134653	0.181648	100
FOXP3 DEFICIENCY MOUSE GSE35543 CREEDSID GENE 3037 UP	-0.0620222	0.539866	100
FOXP3 INDUCTION MOUSE GSE35543 CREEDSID GENE 3036 DOWN	0.285821	0.00394329	100
FOXP3 INDUCTION MOUSE GSE35543 CREEDSID GENE 3036 UP	0.0869847	0.38949	100
FOXP3 KNOCKIN MOUSE GSE2389 CREEDSID GENE 2950 DOWN	-0.307471	0.00185952	100
FOXP3 KNOCKIN MOUSE GSE2389 CREEDSID GENE 2950 UP	-0.0869247	0.389818	100
FOXP3 OE SW780 HUMAN GSE81157 RNASEQ DOWN	-0.397708	4.17769e-05	100
FOXP3 OE SW780 HUMAN GSE81157 RNASEQ UP	0.247861	0.0129052	100
FOXQ1 OE HUVEC HUMAN GSE79306 RNASEQ DOWN	0.361404	0.000220504	100
FOXQ1 OE HUVEC HUMAN GSE79306 RNASEQ UP	0.292133	0.00318574	100
FOXQ1 OE SKMEL147 HUMAN GSE103071 RNASEQ DOWN	-0.503726	9.1764e-08	100
FOXQ1 OE SKMEL147 HUMAN GSE103071 RNASEQ UP	0.354203	0.000299822	100
FOXQ1 SIRNA BT549 HUMAN GSE79586 RNASEQ DOWN	0.122292	0.225473	100
FOXQ1 SIRNA BT549 HUMAN GSE79586 RNASEQ UP	0.476292	5.47565e-07	100
FOXQ1 SIRNA MDAMB231 HUMAN GSE79586 RNASEQ DOWN	0.31994	0.00117487	100
FOXQ1 SIRNA MDAMB231 HUMAN GSE79586 RNASEQ UP	0.229787	0.0214569	100
GATA1 DELTAN MUTATION MOUSE GSE2433 CREEDSID GENE 980 DOWN	-0.255038	0.010443	100
GATA1 DELTAN MUTATION MOUSE GSE2433 CREEDSID GENE 980 UP	-0.52252	2.45814e-08	100
GATA1 KD MOUSE GSE2527 CREEDSID GENE 108 DOWN	0.167789	0.0951878	100
GATA1 KD MOUSE GSE2527 CREEDSID GENE 108 UP	-0.517828	3.44107e-08	100
GATA1 KO MOUSE GSE40273 CREEDSID GENE 1062 DOWN	0.342922	0.000478268	100
GATA1 KO MOUSE GSE40273 CREEDSID GENE 1062 UP	-0.0508611	0.615286	100
GATA1 MUT MOUSE GSE2433 CREEDSID GENE 979 DOWN	0.141194	0.161148	100
GATA1 MUT MOUSE GSE2433 CREEDSID GENE 979 UP	-0.627111	2.93944e-12	100
GATA1 TRUNCATED EXPRESSION GATA1DELTANEODELTAHS MUTANT MOUSE GSE2433 CREEDSID GENE 2658 DOWN	0.237492	0.01735	100
GATA1 TRUNCATED EXPRESSION GATA1DELTANEODELTAHS MUTANT MOUSE GSE2433 CREEDSID GENE 2658 UP	-0.543078	5.29393e-09	100
GATA2 OE HESC HUMAN GSE57395 RNASEQ DOWN	0.309091	0.00175375	100
GATA2 OE HESC HUMAN GSE57395 RNASEQ UP	0.352535	0.000321611	100
GATA2 SIRNA LNCAP HUMAN GSE38393 RNASEQ DOWN	0.146439	0.145995	100
GATA2 SIRNA LNCAP HUMAN GSE38393 RNASEQ UP	0.658182	9.9839e-14	100
GATA3 KO MOUSE GSE39864 CREEDSID GENE 1162 DOWN	0.129181	0.200214	100
GATA3 KO MOUSE GSE39864 CREEDSID GENE 1162 UP	-0.0156616	0.877092	100
GATA3 OE HUMAN GSE24249 CREEDSID GENE 649 DOWN	0.197192	0.0492433	100
GATA3 OE HUMAN GSE24249 CREEDSID GENE 649 UP	0.234767	0.018717	100
GATA3 OE MDAMB231 HUMAN GSE72141 RNASEQ DOWN	-0.1245	0.217143	100
GATA3 OE MDAMB231 HUMAN GSE72141 RNASEQ UP	0.371257	0.000143104	100
GATA3 OE MOUSE GSE12999 CREEDSID GENE 2531 DOWN	0.00960096	0.92447	100
GATA4 ABLATION MOUSE GSE30314 CREEDSID GENE 838 DOWN	0.399544	3.82034e-05	100
GATA4 ABLATION MOUSE GSE30314 CREEDSID GENE 838 UP	0.265263	0.00764779	100
GATA4 ABLATION S105 PHOSPHORYLATION SITE MOUSE GSE30314 CREEDSID GENE 837 DOWN	0.454665	2.01407e-06	100
GATA4 ABLATION S105 PHOSPHORYLATION SITE MOUSE GSE30314 CREEDSID GENE 837 UP	0.173321	0.0846176	100
GATA4 INACTIVATION MOUSE GSE5298 CREEDSID GENE 546 DOWN	0.50303	9.62066e-08	100
GATA4 INACTIVATION MOUSE GSE5298 CREEDSID GENE 546 UP	0.429019	8.4442e-06	100
GATA4 KO FMOUSE GSE5500 CREEDSID GENE 739 DOWN	-0.20078	0.0451768	100
GATA4 KO FMOUSE GSE5500 CREEDSID GENE 739 UP	0.152799	0.129088	100
GATA4 KO MOUSE GSE11194 CREEDSID GENE 510 DOWN	-0.154035	0.125983	100
GATA4 KO MOUSE GSE11194 CREEDSID GENE 510 UP	-0.00846085	0.933417	100
GATA4 KO MOUSE GSE52317 CREEDSID GENE 356 DOWN	0.546535	4.04778e-09	100
GATA4 KO MOUSE GSE52317 CREEDSID GENE 356 UP	0.531017	1.31942e-08	100
GATA4 KO MOUSE GSE66016 CREEDSID GENE 2656 DOWN	-0.197528	0.0488501	100
GATA4 KO MOUSE GSE66016 CREEDSID GENE 2656 UP	0.448473	2.87767e-06	100
GATA4 OE A549 HUMAN GSE85001 RNASEQ DOWN	-0.152691	0.129362	100
GATA4 OE A549 HUMAN GSE85001 RNASEQ UP	0.203684	0.0420933	100
GATA4 OE MOUSE GSE66016 CREEDSID GENE 2651 DOWN	0.05985	0.554182	100
GATA4 OE MOUSE GSE66016 CREEDSID GENE 2651 UP	-0.0129253	0.898439	100
GATA4 OE MOUSE GSE66016 CREEDSID GENE 2657 DOWN	-0.200228	0.0457837	100
GATA4 OE MOUSE GSE66016 CREEDSID GENE 2657 UP	0.235344	0.0184205	100
GATA5 KO MOUSE GSE47425 CREEDSID GENE 413 DOWN	0.389379	6.22655e-05	100
GATA5 KO MOUSE GSE47425 CREEDSID GENE 413 UP	0.385623	7.42861e-05	100
GATA5 KO MOUSE GSE47425 CREEDSID GENE 77 DOWN	0.32246	0.00106819	100
GATA5 KO MOUSE GSE47425 CREEDSID GENE 77 UP	0.491017	2.14032e-07	100
GATA6 KD H1 HUMAN GSE92581 RNASEQ DOWN	0.58255	2.04138e-10	100
GATA6 KD H1 HUMAN GSE92581 RNASEQ UP	0.490717	2.18264e-07	100
GATA6 KO MOUSE GSE11165 CREEDSID GENE 1165 DOWN	0.426403	9.71097e-06	100
GATA6 KO MOUSE GSE11165 CREEDSID GENE 1165 UP	-0.080108	0.428196	100
GATA6 KO MOUSE GSE47049 CREEDSID GENE 2225 DOWN	-0.409361	2.34727e-05	100
GATA6 KO MOUSE GSE47049 CREEDSID GENE 2225 UP	0.167813	0.0951398	100
GATA6 KO MOUSE GSE52317 CREEDSID GENE 357 DOWN	0.416994	1.59021e-05	100
GATA6 KO MOUSE GSE52317 CREEDSID GENE 357 UP	0.365461	0.000184861	100
GATA6 OE HESC HUMAN GSE69322 KSRMEDIA RNASEQ DOWN	0.528125	1.63381e-08	100
GATA6 OE HESC HUMAN GSE69322 KSRMEDIA RNASEQ UP	0.0353075	0.727281	100
GATA6 OE HESC HUMAN GSE69322 MTESR1MEDIA RNASEQ DOWN	-0.348179	0.000385577	100
GATA6 OE HESC HUMAN GSE69322 MTESR1MEDIA RNASEQ UP	0.505791	7.971e-08	100
GFI1 KO MOUSE GSE20282 CREEDSID GENE 174 DOWN	0.211377	0.0347627	100
GFI1 KO MOUSE GSE20282 CREEDSID GENE 174 UP	0.0440444	0.663477	100
GFI1B KO MOUSE GSE20655 CREEDSID GENE 3013 DOWN	0.120876	0.230932	100
GFI1B KO MOUSE GSE20655 CREEDSID GENE 3013 UP	0.341446	0.000507754	100
GFI1B OE MOUSE GSE33709 CREEDSID GENE 452 DOWN	0.222178	0.0263039	100
GFI1B OE MOUSE GSE33709 CREEDSID GENE 452 UP	-0.0333393	0.741934	100
GFI1B OE MOUSE GSE33709 CREEDSID GENE 772 DOWN	-0.0348395	0.730757	100
GFI1B OE MOUSE GSE33709 CREEDSID GENE 772 UP	0.222178	0.0263039	100
GLI1 INHIBITION HUMAN GSE36855 CREEDSID GENE 643 DOWN	0.206049	0.0397145	100
GLI1 INHIBITION HUMAN GSE36855 CREEDSID GENE 643 UP	0.0821722	0.416352	100
GLI1 SIRNA HCT116 HUMAN GSE56788 RNASEQ DOWN	0.222106	0.0263539	100
GLI1 SIRNA HCT116 HUMAN GSE56788 RNASEQ UP	0.0713351	0.480635	100
GLI1 SIRNA HCT116 HUMAN GSE57871 4HR RNASEQ DOWN	0.0291869	0.773147	100
GLI1 SIRNA HCT116 HUMAN GSE57871 4HR RNASEQ UP	0.100858	0.318062	100
GLI1 SIRNA HCT116 HUMAN GSE57871 8HR RNASEQ DOWN	-0.113831	0.259458	100
GLI1 SIRNA HCT116 HUMAN GSE57871 8HR RNASEQ UP	0.1994	0.0467066	100
GLIS2 KO MOUSE GSE6113 CREEDSID GENE 2133 DOWN	0.155644	0.12203	100
GLIS2 KO MOUSE GSE6113 CREEDSID GENE 2133 UP	-0.0653825	0.518087	100
GRHL2 KD MOUSE GSE40729 CREEDSID GENE 2534 DOWN	0.395404	4.67034e-05	100
GRHL2 KD MOUSE GSE40729 CREEDSID GENE 2534 UP	0.17907	0.0746475	100
GTF2B KD HUMAN GSE50588 CREEDSID GENE 2798 DOWN	0.0945215	0.349568	100
GTF2B KD HUMAN GSE50588 CREEDSID GENE 2798 UP	0.186679	0.062928	100
GTF2I KO MOUSE GSE48790 CREEDSID GENE 1451 DOWN	0.291701	0.00323308	100
GTF2I KO MOUSE GSE48790 CREEDSID GENE 1451 UP	0.0969337	0.337351	100
GTF2I KO MOUSE GSE48790 CREEDSID GENE 1452 DOWN	0.365881	0.000181492	100
GTF2I KO MOUSE GSE48790 CREEDSID GENE 1452 UP	-0.104962	0.298664	100
HES1 KO MOUSE GSE52106 CREEDSID GENE 2518 DOWN	-0.0108371	0.91478	100
HES1 KO MOUSE GSE52106 CREEDSID GENE 2518 UP	-0.245941	0.0136443	100
HES1 OE MOUSE GSE54622 CREEDSID GENE 2771 DOWN	0.0211581	0.834492	100
HES1 OE MOUSE GSE54622 CREEDSID GENE 2771 UP	-0.0129973	0.897876	100
HES6 OE MOUSE GSE36433 CREEDSID GENE 1432 DOWN	0.72432	1.64264e-17	100
HES6 OE MOUSE GSE36433 CREEDSID GENE 1432 UP	-0.465059	1.08912e-06	100
HEY2 KO MOUSE GSE6526 CREEDSID GENE 1508 DOWN	0.306271	0.00194154	100
HEY2 KO MOUSE GSE6526 CREEDSID GENE 1508 UP	0.217054	0.0300691	100
HEY2 KO MOUSE GSE6526 CREEDSID GENE 1509 DOWN	0.228623	0.0221448	100
HEY2 KO MOUSE GSE6526 CREEDSID GENE 1509 UP	0.319724	0.00118445	100
HEY2 KO MOUSE GSE6526 CREEDSID GENE 1511 DOWN	0.504134	8.92513e-08	100
HEY2 KO MOUSE GSE6526 CREEDSID GENE 1511 UP	-0.00236424	0.981375	100
HEY2 KO MOUSE GSE6526 CREEDSID GENE 1512 DOWN	-0.00236424	0.981375	100
HEY2 KO MOUSE GSE6526 CREEDSID GENE 1512 UP	0.516868	3.68393e-08	100
HIF1A KD HUMAN GSE44943 CREEDSID GENE 2234 DOWN	0.00825683	0.935019	100
HIF1A KD HUMAN GSE44943 CREEDSID GENE 2234 UP	0.645221	4.29107e-13	100
HIF1A KD HUMAN GSE44943 CREEDSID GENE 2235 DOWN	-0.0508251	0.615537	100
HIF1A KD HUMAN GSE44943 CREEDSID GENE 2235 UP	0.610525	1.53953e-11	100
HIF1A KD HUMAN GSE54360 CREEDSID GENE 2881 DOWN	-0.363972	0.000197267	100
HIF1A KD HUMAN GSE54360 CREEDSID GENE 2881 UP	0.533633	1.0856e-08	100
HIF1A KO MOUSE GSE35111 CREEDSID GENE 1406 DOWN	0.443312	3.8537e-06	100
HIF1A KO MOUSE GSE35111 CREEDSID GENE 1406 UP	-0.225455	0.0241132	100
HIF1A MUT MOUSE GSE1321 CREEDSID GENE 791 DOWN	-0.113771	0.259711	100
HIF1A MUT MOUSE GSE1321 CREEDSID GENE 791 UP	0.351755	0.000332292	100
HIF1A OE 786O HUMAN GSE67237 RNASEQ DOWN	-0.07994	0.429168	100
HIF1A OE 786O HUMAN GSE67237 RNASEQ UP	0.400972	3.56237e-05	100
HIVEP2 KO MOUSE GSE41307 CREEDSID GENE 3094 DOWN	0.284596	0.00410758	100
HIVEP2 KO MOUSE GSE41307 CREEDSID GENE 3094 UP	0.581338	2.27078e-10	100
HMGA2 KD HUMAN GSE43741 CREEDSID GENE 2854 DOWN	0.115044	0.254386	100
HMGA2 KD HUMAN GSE43741 CREEDSID GENE 2854 UP	0.55808	1.61486e-09	100
HMGA2 KO MOUSE GSE55340 CREEDSID GENE 48 DOWN	-0.166673	0.0974413	100
HMGA2 KO MOUSE GSE55340 CREEDSID GENE 48 UP	-0.21871	0.0288053	100
HMGA2 OE MOUSE GSE24071 CREEDSID GENE 2563 DOWN	-0.257978	0.00955962	100
HMGA2 OE MOUSE GSE24071 CREEDSID GENE 2563 UP	0.212553	0.0337426	100
HMGA2 OE MOUSE GSE24071 CREEDSID GENE 2564 DOWN	0.301398	0.00230922	100
HMGA2 OE MOUSE GSE24071 CREEDSID GENE 2564 UP	-0.102766	0.308945	100
HMX1 DEFICIENCY MOUSE GSE47002 CREEDSID GENE 351 DOWN	0.295842	0.00280425	100
HMX1 DEFICIENCY MOUSE GSE47002 CREEDSID GENE 351 UP	0.240204	0.0160755	100
HNF1A KO MOUSE GSE23040 CREEDSID GENE 2995 DOWN	0.121848	0.227175	100
HNF1A KO MOUSE GSE23040 CREEDSID GENE 2995 UP	0.368605	0.000160986	100
HNF1A OE HUMAN GSE3308 CREEDSID GENE 279 DOWN	-0.029715	0.769156	100
HNF1A OE HUMAN GSE3308 CREEDSID GENE 279 UP	-0.230387	0.0211096	100
HNF1A OE LNCAP HUMAN GSE85556 RNASEQ DOWN	-0.0610981	0.545934	100
HNF1A OE LNCAP HUMAN GSE85556 RNASEQ UP	0.405173	2.89486e-05	100
HNF1B OE HUMAN GSE3308 CREEDSID GENE 1750 DOWN	-0.16132	0.108837	100
HNF1B OE HUMAN GSE3308 CREEDSID GENE 1750 UP	0.170645	0.0896077	100
HNF1B OE HUMAN GSE3308 CREEDSID GENE 280 DOWN	-0.134617	0.181766	100
HNF1B OE HUMAN GSE3308 CREEDSID GENE 280 UP	0.0657426	0.51578	100
HNF4A DEPLETION HUMAN GSE29084 CREEDSID GENE 118 DOWN	0.0120492	0.90529	100
HNF4A DEPLETION HUMAN GSE29084 CREEDSID GENE 118 UP	0.338254	0.000577308	100
HNF4A KD HUMAN GSE25417 CREEDSID GENE 1357 DOWN	-0.284836	0.00407489	100
HNF4A KD HUMAN GSE25417 CREEDSID GENE 1357 UP	0.322436	0.00106916	100
HNF4A KD HUMAN GSE29084 CREEDSID GENE 577 DOWN	0.33775	0.000589056	100
HNF4A KD HUMAN GSE29084 CREEDSID GENE 577 UP	0.0120492	0.90529	100
HNF4A KO MOUSE GSE11759 CREEDSID GENE 2360 DOWN	0.0890849	0.3781	100
HNF4A KO MOUSE GSE11759 CREEDSID GENE 2360 UP	0.00746475	0.941241	100
HNF4A KO MOUSE GSE3124 CREEDSID GENE 200 DOWN	0.120132	0.233837	100
HNF4A KO MOUSE GSE3124 CREEDSID GENE 200 UP	-0.594275	7.12105e-11	100
HNF4A KO MOUSE GSE3126 CREEDSID GENE 195 DOWN	-0.152391	0.130125	100
HNF4A KO MOUSE GSE3126 CREEDSID GENE 195 UP	-0.537138	8.33812e-09	100
HNF4A MUT MOUSE GSE3116 CREEDSID GENE 850 DOWN	0.205113	0.0406426	100
HNF4A MUT MOUSE GSE3116 CREEDSID GENE 850 UP	-0.249805	0.0121927	100
HNF4G OE LNCAP HUMAN GSE85557 RNASEQ DOWN	0.537354	8.20277e-09	100
HNF4G OE LNCAP HUMAN GSE85557 RNASEQ UP	-0.019694	0.845798	100
HOXA10 KO MOUSE GSE6439 CREEDSID GENE 1535 DOWN	0.504014	8.99834e-08	100
HOXA10 KO MOUSE GSE6439 CREEDSID GENE 1535 UP	0.0711911	0.481523	100
HOXA11 SIRNA BT549 HUMAN GSE79586 RNASEQ DOWN	0.446289	3.25821e-06	100
HOXA11 SIRNA BT549 HUMAN GSE79586 RNASEQ UP	-0.130681	0.194994	100
HOXA11 SIRNA MCF7 HUMAN GSE79586 RNASEQ DOWN	0.46021	1.45455e-06	100
HOXA11 SIRNA MCF7 HUMAN GSE79586 RNASEQ UP	-0.154815	0.124054	100
HOXA11 SIRNA MDAMB231 HUMAN GSE79586 RNASEQ DOWN	0.406193	2.75145e-05	100
HOXA11 SIRNA MDAMB231 HUMAN GSE79586 RNASEQ UP	-0.100522	0.319685	100
HOXA11 SIRNA T47D HUMAN GSE79586 RNASEQ DOWN	0.408245	2.48284e-05	100
HOXA11 SIRNA T47D HUMAN GSE79586 RNASEQ UP	0.299706	0.0024509	100
HOXA7 SHRNA FLHSPC HUMAN GSE76683 RNASEQ DOWN	0.113027	0.262861	100
HOXA7 SHRNA FLHSPC HUMAN GSE76683 RNASEQ UP	-0.0462766	0.647532	100
HOXA9 OE HUMAN GSE43741 CREEDSID GENE 2856 DOWN	0.307411	0.00186354	100
HOXA9 OE HUMAN GSE43741 CREEDSID GENE 2856 UP	-0.346751	0.000408971	100
HOXB4 INDUCTION MOUSE GSE9044 CREEDSID GENE 165 DOWN	-0.206505	0.0392689	100
HOXB4 INDUCTION MOUSE GSE9044 CREEDSID GENE 165 UP	-0.20282	0.0429919	100
HOXC13 OE MOUSE GSE2374 CREEDSID GENE 201 DOWN	-0.0992739	0.325761	100
HOXC13 OE MOUSE GSE2374 CREEDSID GENE 201 UP	0.231335	0.0205706	100
HSF1 KD HUMAN GSE12762 CREEDSID GENE 2142 DOWN	-0.0331233	0.743548	100
HSF1 KD HUMAN GSE12762 CREEDSID GENE 2142 UP	0.232979	0.0196639	100
HSF1 KD HUMAN GSE3697 CREEDSID GENE 2093 DOWN	0.439916	4.65835e-06	100
HSF1 KD HUMAN GSE3697 CREEDSID GENE 2093 UP	0.22309	0.0256777	100
HSF1 KD HUMAN GSE3697 CREEDSID GENE 777 DOWN	0.405149	2.89832e-05	100
HSF1 KD HUMAN GSE3697 CREEDSID GENE 777 UP	0.141914	0.159001	100
HSF1 KD HUMAN GSE3697 CREEDSID GENE 778 DOWN	0.262394	0.00835604	100
HSF1 KD HUMAN GSE3697 CREEDSID GENE 778 UP	0.274659	0.00568426	100
HSF1 KD HUMAN GSE3697 CREEDSID GENE 779 DOWN	0.186823	0.0627215	100
HSF1 KD HUMAN GSE3697 CREEDSID GENE 779 UP	0.38201	8.78534e-05	100
HSF1 KD HUMAN GSE3697 CREEDSID GENE 780 DOWN	0.143654	0.1539	100
HSF1 KD HUMAN GSE3697 CREEDSID GENE 780 UP	0.31544	0.00138977	100
HSF1 KD HUMAN GSE3697 CREEDSID GENE 781 DOWN	0.438044	5.16715e-06	100
HSF1 KD HUMAN GSE3697 CREEDSID GENE 781 UP	0.367777	0.00016698	100
HSF1 KD HUMAN GSE3697 CREEDSID GENE 782 DOWN	0.450309	2.59065e-06	100
HSF1 KD HUMAN GSE3697 CREEDSID GENE 782 UP	0.256334	0.0100451	100
HSF1 KD HUMAN GSE3697 CREEDSID GENE 783 DOWN	0.236196	0.0179893	100
HSF1 KD HUMAN GSE3697 CREEDSID GENE 783 UP	0.244956	0.0140371	100
HSF1 KD HUMAN GSE3697 CREEDSID GENE 784 DOWN	0.108947	0.280593	100
HSF1 KD HUMAN GSE3697 CREEDSID GENE 784 UP	0.242448	0.015083	100
HSF1 KO MOUSE GSE41005 CREEDSID GENE 2143 DOWN	-0.080408	0.426462	100
HSF1 KO MOUSE GSE41005 CREEDSID GENE 2143 UP	-0.0692229	0.493756	100
IKZF1 KO MOUSE GSE46093 CREEDSID GENE 2547 DOWN	0.10207	0.31225	100
IKZF1 KO MOUSE GSE46093 CREEDSID GENE 2547 UP	0.283852	0.00421041	100
IKZF1 MUT HUMAN GSE2501 CREEDSID GENE 2259 DOWN	-0.284644	0.00410103	100
IKZF1 MUT HUMAN GSE2501 CREEDSID GENE 2259 UP	-0.0631503	0.532505	100
IKZF1 MUT MOUSE GSE2501 CREEDSID GENE 1730 DOWN	-0.293021	0.00309036	100
IKZF1 MUT MOUSE GSE2501 CREEDSID GENE 1730 UP	0.182538	0.0691043	100
IKZF3 KD HUMAN GSE50588 CREEDSID GENE 2818 DOWN	-0.349715	0.000361794	100
IKZF3 KD HUMAN GSE50588 CREEDSID GENE 2818 UP	0.226079	0.0237141	100
IKZF3 MUT MOUSE GSE12356 CREEDSID GENE 599 DOWN	-0.416502	1.6311e-05	100
IKZF3 MUT MOUSE GSE12356 CREEDSID GENE 599 UP	0.144974	0.150113	100
IKZF4 KO MOUSE GSE40273 CREEDSID GENE 1061 DOWN	0.22027	0.0276562	100
IKZF4 KO MOUSE GSE40273 CREEDSID GENE 1061 UP	-0.536382	8.82886e-09	100
INSM1 DEFICIENCY MOUSE GSE46139 CREEDSID GENE 299 DOWN	0.317024	0.00131036	100
INSM1 DEFICIENCY MOUSE GSE46139 CREEDSID GENE 299 UP	0.349259	0.00036871	100
INSM1 KO MOUSE GSE46139 CREEDSID GENE 2229 DOWN	0.334473	0.000670917	100
INSM1 KO MOUSE GSE46139 CREEDSID GENE 2229 UP	0.199328	0.0467876	100
INSM1 KO MOUSE GSE46139 CREEDSID GENE 2298 DOWN	0.349259	0.00036871	100
INSM1 KO MOUSE GSE46139 CREEDSID GENE 2298 UP	0.317024	0.00131036	100
IRF1 OE HUMAN GSE26817 CREEDSID GENE 2502 DOWN	0.216694	0.03035	100
IRF1 OE HUMAN GSE26817 CREEDSID GENE 2502 UP	-0.0180138	0.858811	100
IRF1 OE MOUSE GSE6505 CREEDSID GENE 2076 DOWN	0.359676	0.000237537	100
IRF1 OE MOUSE GSE6505 CREEDSID GENE 2076 UP	-0.30453	0.00206629	100
IRF3 KD HUMAN GSE50588 CREEDSID GENE 2817 DOWN	0.261038	0.00871057	100
IRF3 KD HUMAN GSE50588 CREEDSID GENE 2817 UP	0.00434443	0.965783	100
IRF4 KD HUMAN GSE22036 CREEDSID GENE 2601 DOWN	-0.504182	8.896e-08	100
IRF4 KD HUMAN GSE22036 CREEDSID GENE 2601 UP	-0.00482448	0.962004	100
IRF4 KO MOUSE GSE40726 CREEDSID GENE 1527 DOWN	0.0145455	0.88579	100
IRF4 KO MOUSE GSE40726 CREEDSID GENE 1527 UP	0.150723	0.134433	100
IRF4 KO MOUSE GSE51932 CREEDSID GENE 2774 DOWN	0.188599	0.0602202	100
IRF4 KO MOUSE GSE51932 CREEDSID GENE 2774 UP	-0.42453	1.07249e-05	100
IRF5 KD HUMAN GSE50588 CREEDSID GENE 2801 DOWN	0.270219	0.00654807	100
IRF5 KD HUMAN GSE50588 CREEDSID GENE 2801 UP	-0.178374	0.075802	100
IRF6 KO MOUSE GSE5800 CREEDSID GENE 153 DOWN	0.0931773	0.356494	100
IRF6 KO MOUSE GSE5800 CREEDSID GENE 153 UP	-0.427291	9.26218e-06	100
IRF7 KD HUMAN GSE50588 CREEDSID GENE 2786 DOWN	0.181734	0.0703588	100
IRF7 KD HUMAN GSE50588 CREEDSID GENE 2786 UP	0.203792	0.0419821	100
IRF7 OE HUMAN GSE37828 CREEDSID GENE 1146 DOWN	-0.497234	1.42047e-07	100
IRF7 OE HUMAN GSE37828 CREEDSID GENE 1146 UP	-0.167357	0.0960552	100
IRF8 KD HUMAN GSE50588 CREEDSID GENE 2826 DOWN	0.355308	0.000286157	100
IRF8 KD HUMAN GSE50588 CREEDSID GENE 2826 UP	0.020438	0.840048	100
IRF8 KO MOUSE GSE24972 CREEDSID GENE 2997 DOWN	0.147591	0.142815	100
IRF8 KO MOUSE GSE24972 CREEDSID GENE 2997 UP	0.304434	0.00207338	100
IRF8 KO MOUSE GSE24972 CREEDSID GENE 2998 DOWN	0.0925053	0.359988	100
IRF8 KO MOUSE GSE24972 CREEDSID GENE 2998 UP	0.157852	0.116759	100
IRF8 KO MOUSE GSE39228 CREEDSID GENE 2195 DOWN	-0.182106	0.0697761	100
IRF8 KO MOUSE GSE39228 CREEDSID GENE 2195 UP	-0.303906	0.00211276	100
IRF9 KD HUMAN GSE50588 CREEDSID GENE 2809 DOWN	0.0266067	0.792729	100
IRF9 KD HUMAN GSE50588 CREEDSID GENE 2809 UP	0.301746	0.00228101	100
IRF9 OE HUMAN GSE50002 CREEDSID GENE 1653 DOWN	0.257006	0.00984411	100
IRF9 OE HUMAN GSE50002 CREEDSID GENE 1653 UP	0.119256	0.23729	100
IRF9 OE HUMAN GSE50002 CREEDSID GENE 1654 DOWN	0.25535	0.0103459	100
IRF9 OE HUMAN GSE50002 CREEDSID GENE 1654 UP	-0.10315	0.30713	100
IRF9 OE HUMAN GSE50002 CREEDSID GENE 1655 DOWN	-0.106835	0.29008	100
IRF9 OE HUMAN GSE50002 CREEDSID GENE 1655 UP	0.14429	0.152066	100
IRF9 OE HUMAN GSE50002 CREEDSID GENE 1656 DOWN	0.0833363	0.409757	100
IRF9 OE HUMAN GSE50002 CREEDSID GENE 1656 UP	0.080024	0.428682	100
IRF9 OE HUMAN GSE50002 CREEDSID GENE 1657 DOWN	0.226427	0.023494	100
IRF9 OE HUMAN GSE50002 CREEDSID GENE 1657 UP	-0.010453	0.917789	100
IRF9 OE HUMAN GSE50002 CREEDSID GENE 1659 DOWN	0.214197	0.032359	100
IRF9 OE HUMAN GSE50002 CREEDSID GENE 1659 UP	-0.115044	0.254386	100
IRF9 OE HUMAN GSE50002 CREEDSID GENE 1661 DOWN	-0.0464086	0.646594	100
IRF9 OE HUMAN GSE50002 CREEDSID GENE 1661 UP	0.0174497	0.863189	100
IRF9 OE HUMAN GSE50002 CREEDSID GENE 1662 DOWN	0.0684548	0.498573	100
IRF9 OE HUMAN GSE50002 CREEDSID GENE 1662 UP	0.121716	0.227683	100
IRF9 OE HUMAN GSE50002 CREEDSID GENE 1663 DOWN	0.386763	7.04268e-05	100
IRF9 OE HUMAN GSE50002 CREEDSID GENE 1663 UP	-0.261002	0.00872016	100
IRF9 OE HUMAN GSE50002 CREEDSID GENE 1665 DOWN	0.142814	0.156347	100
IRF9 OE HUMAN GSE50002 CREEDSID GENE 1665 UP	-0.227399	0.0228883	100
IRX5 KO MOUSE GSE38826 CREEDSID GENE 2744 DOWN	-0.120792	0.231259	100
IRX5 KO MOUSE GSE38826 CREEDSID GENE 2744 UP	0.263486	0.00807984	100
IRX6 SIRNA BT549 HUMAN GSE79586 RNASEQ DOWN	0.262274	0.00838689	100
IRX6 SIRNA BT549 HUMAN GSE79586 RNASEQ UP	0.307903	0.00183076	100
IRX6 SIRNA MCF7 HUMAN GSE79586 RNASEQ DOWN	-0.371497	0.00014158	100
IRX6 SIRNA MCF7 HUMAN GSE79586 RNASEQ UP	0.261758	0.00852071	100
IRX6 SIRNA MDAMB231 HUMAN GSE79586 RNASEQ DOWN	0.418038	1.50661e-05	100
IRX6 SIRNA MDAMB231 HUMAN GSE79586 RNASEQ UP	0.020186	0.841995	100
IRX6 SIRNA T47D HUMAN GSE79586 RNASEQ DOWN	0.192691	0.054766	100
IRX6 SIRNA T47D HUMAN GSE79586 RNASEQ UP	0.379418	9.89729e-05	100
JUN DOMNEG MOUSE GSE6850 CREEDSID GENE 1505 DOWN	-0.486121	2.93937e-07	100
JUN DOMNEG MOUSE GSE6850 CREEDSID GENE 1505 UP	0.0361236	0.721233	100
JUN KO MOUSE GSE27028 CREEDSID GENE 1516 DOWN	0.493153	1.86077e-07	100
JUN KO MOUSE GSE27028 CREEDSID GENE 1516 UP	0.309235	0.00174462	100
JUN KO MOUSE GSE27028 CREEDSID GENE 321 DOWN	0.31658	0.00133219	100
JUN KO MOUSE GSE27028 CREEDSID GENE 321 UP	0.505707	8.01696e-08	100
JUN KO MOUSE GSE47898 CREEDSID GENE 3073 DOWN	0.318332	0.00124792	100
JUN KO MOUSE GSE47898 CREEDSID GENE 3073 UP	0.189775	0.0586091	100
JUN SIRNA PC3 HUMAN GSE53470 RNASEQ DOWN	0.0520852	0.606795	100
JUN SIRNA PC3 HUMAN GSE53470 RNASEQ UP	-0.0353315	0.727103	100
JUNB KD FORESKIN HUMAN GSE63079 RNASEQ DOWN	0.410333	2.23488e-05	100
JUNB KD FORESKIN HUMAN GSE63079 RNASEQ UP	0.466655	9.89201e-07	100
JUNB KO MEL888 HUMAN GSE98867 RNASEQ DOWN	0.424962	1.04825e-05	100
JUNB KO MEL888 HUMAN GSE98867 RNASEQ UP	-0.309943	0.00170034	100
JUND KD HUMAN GSE50588 CREEDSID GENE 2812 DOWN	0.329685	0.000809389	100
JUND KD HUMAN GSE50588 CREEDSID GENE 2812 UP	0.523444	2.2992e-08	100
JUND SIRNA PC3 HUMAN GSE53470 RNASEQ DOWN	0.344626	0.000446188	100
JUND SIRNA PC3 HUMAN GSE53470 RNASEQ UP	0.128077	0.204119	100
KCNIP3 KO MOUSE GSE16874 CREEDSID GENE 1030 DOWN	0.440552	4.49652e-06	100
KCNIP3 KO MOUSE GSE16874 CREEDSID GENE 1030 UP	-0.17937	0.0741543	100
KCNIP3 KO MOUSE GSE16874 CREEDSID GENE 1031 DOWN	0.350675	0.000347623	100
KCNIP3 KO MOUSE GSE16874 CREEDSID GENE 1031 UP	-0.0421362	0.677227	100
KDM2B KD MOUSE GSE40701 CREEDSID GENE 1745 DOWN	0.594551	6.94311e-11	100
KDM2B KD MOUSE GSE40701 CREEDSID GENE 1745 UP	0.140366	0.163644	100
KDM2B KD MOUSE GSE41298 CREEDSID GENE 1376 DOWN	0.352595	0.000320802	100
KDM2B KD MOUSE GSE41298 CREEDSID GENE 1376 UP	0.13517	0.179965	100
KDM2B OE MOUSE GSE34691 CREEDSID GENE 354 DOWN	0.114083	0.258398	100
KDM2B OE MOUSE GSE34691 CREEDSID GENE 354 UP	0.408401	2.46346e-05	100
KDM2B OE MOUSE GSE34691 CREEDSID GENE 607 DOWN	0.401908	3.40221e-05	100
KDM2B OE MOUSE GSE34691 CREEDSID GENE 607 UP	0.101446	0.315234	100
KLF1 KO MOUSE GSE36427 CREEDSID GENE 1562 DOWN	0.175062	0.0814935	100
KLF1 KO MOUSE GSE36427 CREEDSID GENE 1562 UP	0.243552	0.0146146	100
KLF1 OE MOUSE GSE46600 CREEDSID GENE 252 DOWN	-0.445089	3.48703e-06	100
KLF1 OE MOUSE GSE46600 CREEDSID GENE 252 UP	-0.273183	0.00595947	100
KLF10 SIRNA KLF10 HUMAN GSE90566 RNASEQ DOWN	0.020462	0.839863	100
KLF10 SIRNA KLF10 HUMAN GSE90566 RNASEQ UP	0.460786	1.40572e-06	100
KLF10 SIRNA PANC1 HUMAN GSE90566 RNASEQ DOWN	-0.020306	0.841068	100
KLF10 SIRNA PANC1 HUMAN GSE90566 RNASEQ UP	0.483024	3.58326e-07	100
KLF13 KD HUMAN GSE50588 CREEDSID GENE 2795 DOWN	0.16468	0.101568	100
KLF13 KD HUMAN GSE50588 CREEDSID GENE 2795 UP	0.141734	0.159536	100
KLF13 KO MOUSE GSE25502 CREEDSID GENE 1821 DOWN	-0.21595	0.0309375	100
KLF13 KO MOUSE GSE25502 CREEDSID GENE 1821 UP	0.125005	0.215273	100
KLF15 DEFICIENCY MOUSE GSE7137 CREEDSID GENE 675 DOWN	0.250393	0.0119841	100
KLF15 DEFICIENCY MOUSE GSE7137 CREEDSID GENE 675 UP	0.203312	0.0424783	100
KLF15 DEFICIENCY MOUSE GSE7137 CREEDSID GENE 676 DOWN	0.297546	0.00264314	100
KLF15 DEFICIENCY MOUSE GSE7137 CREEDSID GENE 676 UP	0.506391	7.64993e-08	100
KLF15 KO MOUSE GSE53231 CREEDSID GENE 446 DOWN	0.368413	0.000162358	100
KLF15 KO MOUSE GSE53231 CREEDSID GENE 446 UP	0.211929	0.0342807	100
KLF2 KD HUMAN GSE55667 CREEDSID GENE 2879 DOWN	-0.123168	0.222142	100
KLF2 KD HUMAN GSE55667 CREEDSID GENE 2879 UP	0.221674	0.0266555	100
KLF3 KO MOUSE GSE35592 CREEDSID GENE 2672 DOWN	0.14051	0.163208	100
KLF3 KO MOUSE GSE35592 CREEDSID GENE 2672 UP	0.222586	0.0260222	100
KLF3 KO MOUSE GSE35592 CREEDSID GENE 2674 DOWN	0.0180978	0.85816	100
KLF3 KO MOUSE GSE35592 CREEDSID GENE 2674 UP	0.0239064	0.813361	100
KLF4 OE HUMAN GSE3113 CREEDSID GENE 2071 DOWN	-0.395944	4.55024e-05	100
KLF4 OE HUMAN GSE3113 CREEDSID GENE 2071 UP	0.141686	0.159679	100
KLF5 KO CFPAC1 HUMAN GSE64558 RNASEQ DOWN	-0.40102	3.55399e-05	100
KLF5 KO CFPAC1 HUMAN GSE64558 RNASEQ UP	0.506787	7.44483e-08	100
KLF5 KO MOUSE GSE43806 CREEDSID GENE 1427 DOWN	0.390579	5.88247e-05	100
KLF5 KO MOUSE GSE43806 CREEDSID GENE 1427 UP	0.266955	0.00725528	100
KLF5 KO MOUSE GSE58719 CREEDSID GENE 2318 DOWN	0.302958	0.00218517	100
KLF5 KO MOUSE GSE58719 CREEDSID GENE 2318 UP	-0.25817	0.00950428	100
KLF5 KO MOUSE GSE9244 CREEDSID GENE 580 DOWN	-0.137678	0.171944	100
KLF5 KO MOUSE GSE9244 CREEDSID GENE 580 UP	0.19574	0.0509726	100
KLF7 KO MOUSE GSE3595 CREEDSID GENE 95 DOWN	0.523144	2.3497e-08	100
KLF7 KO MOUSE GSE3595 CREEDSID GENE 95 UP	0.515896	3.94646e-08	100
KLF9 DEFICIENCY MOUSE GSE6443 CREEDSID GENE 674 DOWN	0.361032	0.000224072	100
KLF9 DEFICIENCY MOUSE GSE6443 CREEDSID GENE 674 UP	-0.157084	0.118572	100
KLF9 OE GBM1A HUMAN GSE62212 RNASEQ DOWN	0.342394	0.000488631	100
KLF9 OE GBM1A HUMAN GSE62212 RNASEQ UP	0.296358	0.00275456	100
KMT2A CHROMTRANSLOC HUMAN GSE15013 CREEDSID GENE 1506 DOWN	-0.161476	0.108491	100
KMT2A CHROMTRANSLOC HUMAN GSE15013 CREEDSID GENE 1506 UP	-0.175014	0.0815785	100
KMT2A KO MOUSE GSE24964 CREEDSID GENE 3008 DOWN	0.241128	0.0156602	100
KMT2A KO MOUSE GSE24964 CREEDSID GENE 3008 UP	0.285137	0.00403436	100
KMT2A KO MOUSE GSE24964 CREEDSID GENE 3009 DOWN	0.227699	0.0227042	100
KMT2A KO MOUSE GSE24964 CREEDSID GENE 3009 UP	0.247285	0.0131232	100
LEF1 KD HUMAN GSE42637 CREEDSID GENE 1775 DOWN	-0.338734	0.000566319	100
LEF1 KD HUMAN GSE42637 CREEDSID GENE 1775 UP	0.345947	0.000422709	100
LHX1 ABLATION MOUSE GSE4230 CREEDSID GENE 776 DOWN	0.182514	0.0691415	100
LHX1 ABLATION MOUSE GSE4230 CREEDSID GENE 776 UP	0.0427723	0.672632	100
LHX1 KO MOUSE GSE7257 CREEDSID GENE 325 DOWN	0.070171	0.487843	100
LHX1 KO MOUSE GSE7257 CREEDSID GENE 325 UP	0.237432	0.0173792	100
LHX1 MUT ABLATION MOUSE GSE4230 CREEDSID GENE 775 DOWN	-0.170717	0.0894704	100
LHX1 MUT ABLATION MOUSE GSE4230 CREEDSID GENE 775 UP	0.0820642	0.416967	100
LIN28 OE CD34 HUMAN GSE93256 RNASEQ DOWN	-0.17931	0.0742527	100
LIN28 OE CD34 HUMAN GSE93256 RNASEQ UP	0.106283	0.292594	100
LIN28 SIRNA MCF7 HUMAN GSE71012 RNASEQ DOWN	0.654053	1.60083e-13	100
LIN28 SIRNA MCF7 HUMAN GSE71012 RNASEQ UP	-0.104698	0.299888	100
LIN28A KD MOUSE GSE37113 CREEDSID GENE 1751 DOWN	0.341542	0.000505787	100
LIN28A KD MOUSE GSE37113 CREEDSID GENE 1751 UP	0.155344	0.122761	100
LMX1B KO MOUSE GSE10516 CREEDSID GENE 84 DOWN	0.411005	2.16014e-05	100
LMX1B KO MOUSE GSE10516 CREEDSID GENE 84 UP	0.391191	5.71389e-05	100
MAF OE MACROPHAGE HUMAN GSE98368 RNASEQ DOWN	-0.0836484	0.408	100
MAF OE MACROPHAGE HUMAN GSE98368 RNASEQ UP	0.17799	0.076445	100
MAF SIRNA MACROPHAGE HUMAN GSE98368 RNASEQ DOWN	0.368341	0.000162875	100
MAF SIRNA MACROPHAGE HUMAN GSE98368 RNASEQ UP	0.0441884	0.662444	100
MBD1 KO MOUSE GSE52547 CREEDSID GENE 2835 DOWN	-0.259058	0.009252	100
MBD1 KO MOUSE GSE52547 CREEDSID GENE 2835 UP	-0.424482	1.07522e-05	100
MBD2 KD HMLER HUMAN GSE63234 RNASEQ DOWN	0.0682628	0.499781	100
MBD2 KD HMLER HUMAN GSE63234 RNASEQ UP	0.325677	0.000944864	100
MBD2 KO MOUSE GSE48653 CREEDSID GENE 1051 DOWN	-0.0442964	0.661669	100
MBD2 KO MOUSE GSE48653 CREEDSID GENE 1051 UP	-0.452589	2.2718e-06	100
MBD3 KD MOUSE GSE31008 CREEDSID GENE 1325 DOWN	-0.105695	0.295288	100
MBD3 KD MOUSE GSE31008 CREEDSID GENE 1325 UP	-0.387531	6.7933e-05	100
MBNL1 SHRNA MDAMB231 HUMAN GSE76487 RNASEQ DOWN	0.136394	0.176017	100
MBNL1 SHRNA MDAMB231 HUMAN GSE76487 RNASEQ UP	0.344974	0.000439884	100
MECOM KD HUMAN GSE16238 CREEDSID GENE 2341 DOWN	-0.238236	0.016992	100
MECOM KD HUMAN GSE16238 CREEDSID GENE 2341 UP	0.0983378	0.330366	100
MECOM KD HUMAN GSE16238 CREEDSID GENE 2342 DOWN	-0.151851	0.131508	100
MECOM KD HUMAN GSE16238 CREEDSID GENE 2342 UP	-0.22297	0.0257593	100
MECOM KO MOUSE GSE11557 CREEDSID GENE 581 DOWN	-0.1627	0.105804	100
MECOM KO MOUSE GSE11557 CREEDSID GENE 581 UP	0.0289229	0.775144	100
MECOM OE MOUSE GSE22434 CREEDSID GENE 1345 DOWN	0.247717	0.0129594	100
MECOM OE MOUSE GSE22434 CREEDSID GENE 1345 UP	-0.0615662	0.542857	100
MECOM OE MOUSE GSE34729 CREEDSID GENE 1428 DOWN	-0.39634	4.464e-05	100
MECOM OE MOUSE GSE34729 CREEDSID GENE 1428 UP	0.12222	0.225748	100
MECP2 KD MOUSE GSE47150 CREEDSID GENE 361 DOWN	0.0049805	0.960777	100
MECP2 KD MOUSE GSE47150 CREEDSID GENE 361 UP	-0.0970537	0.336751	100
MECP2 KD MOUSE GSE47150 CREEDSID GENE 951 DOWN	0.4773	5.14175e-07	100
MECP2 KD MOUSE GSE47150 CREEDSID GENE 951 UP	-0.171761	0.087499	100
MECP2 KO MOUSE GSE8720 CREEDSID GENE 2414 DOWN	0.17571	0.0803539	100
MECP2 KO MOUSE GSE8720 CREEDSID GENE 2414 UP	0.326613	0.000911495	100
MECP2 KO MOUSE GSE8720 CREEDSID GENE 2415 DOWN	0.0808281	0.424042	100
MECP2 KO MOUSE GSE8720 CREEDSID GENE 2415 UP	0.10285	0.308547	100
MECP2 KO MOUSE GSE8720 CREEDSID GENE 2416 DOWN	0.295026	0.00288449	100
MECP2 KO MOUSE GSE8720 CREEDSID GENE 2416 UP	0.364668	0.000191371	100
MECP2 KO MOUSE GSE8720 CREEDSID GENE 2417 DOWN	0.293009	0.00309164	100
MECP2 KO MOUSE GSE8720 CREEDSID GENE 2417 UP	0.392007	5.49612e-05	100
MECP2 KO MOUSE GSE8720 CREEDSID GENE 2418 DOWN	0.129409	0.199414	100
MECP2 KO MOUSE GSE8720 CREEDSID GENE 2418 UP	0.510279	5.84955e-08	100
MECP2 MUT HUMAN GSE6955 CREEDSID GENE 2473 DOWN	0.303474	0.00214549	100
MECP2 MUT HUMAN GSE6955 CREEDSID GENE 2473 UP	0.342958	0.000477569	100
MECP2 OE HUMAN GSE54258 CREEDSID GENE 824 DOWN	-0.0867087	0.391002	100
MECP2 OE HUMAN GSE54258 CREEDSID GENE 824 UP	0.0853405	0.398548	100
MEF2A KD MOUSE GSE47150 CREEDSID GENE 367 DOWN	0.00420042	0.966916	100
MEF2A KD MOUSE GSE47150 CREEDSID GENE 367 UP	-0.107531	0.28693	100
MEF2A KD MOUSE GSE47150 CREEDSID GENE 957 DOWN	0.682928	5.01117e-15	100
MEF2A KD MOUSE GSE47150 CREEDSID GENE 957 UP	0.205305	0.0404508	100
MEF2D KD MOUSE GSE47150 CREEDSID GENE 366 DOWN	-0.0184818	0.855182	100
MEF2D KD MOUSE GSE47150 CREEDSID GENE 366 UP	-0.0153135	0.879803	100
MEF2D KD MOUSE GSE47150 CREEDSID GENE 956 DOWN	0.361092	0.000223493	100
MEF2D KD MOUSE GSE47150 CREEDSID GENE 956 UP	-0.0219382	0.828481	100
MEIS2 KD KASUMI1 HUMAN GSE81328 RNASEQ DOWN	-0.463618	1.1874e-06	100
MEIS2 KD KASUMI1 HUMAN GSE81328 RNASEQ UP	0.0689709	0.495334	100
MITF KD 501MEL HUMAN GSE61966 RNASEQ DOWN	-0.0943774	0.350306	100
MITF KD 501MEL HUMAN GSE61966 RNASEQ UP	0.554743	2.11362e-09	100
MITF KD H3A HUMAN GSE61966 RNASEQ DOWN	0.0946535	0.348892	100
MITF KD H3A HUMAN GSE61966 RNASEQ UP	0.35946	0.000239749	100
MSGN1 OE MOUSE GSE29848 CREEDSID GENE 1629 DOWN	-0.0282868	0.779963	100
MSGN1 OE MOUSE GSE29848 CREEDSID GENE 1629 UP	-0.0946655	0.348831	100
MSGN1 OE MOUSE GSE29848 CREEDSID GENE 1630 DOWN	-0.204356	0.0414054	100
MSGN1 OE MOUSE GSE29848 CREEDSID GENE 1630 UP	0.0534293	0.597532	100
MSGN1 OE MOUSE GSE29848 CREEDSID GENE 1631 DOWN	0.0182058	0.857322	100
MSGN1 OE MOUSE GSE29848 CREEDSID GENE 1631 UP	0.0313111	0.757131	100
MTF2 KD MOUSE GSE16364 CREEDSID GENE 1355 DOWN	0.375614	0.000117678	100
MTF2 KD MOUSE GSE16364 CREEDSID GENE 1355 UP	-0.220678	0.0273622	100
MYB KD A549 HUMAN GSE85187 RNASEQ DOWN	0.323852	0.00101311	100
MYB KD A549 HUMAN GSE85187 RNASEQ UP	-0.275116	0.00560155	100
MYB KD HUMAN GSE49286 CREEDSID GENE 1835 DOWN	-0.0384518	0.704076	100
MYB KD HUMAN GSE49286 CREEDSID GENE 1835 UP	0.531293	1.29265e-08	100
MYB KD HUMAN GSE49286 CREEDSID GENE 1837 DOWN	0.364896	0.000189475	100
MYB KD HUMAN GSE49286 CREEDSID GENE 1837 UP	-0.208497	0.0373707	100
MYB KD HUMAN GSE49286 CREEDSID GENE 1839 DOWN	0.154011	0.126043	100
MYB KD HUMAN GSE49286 CREEDSID GENE 1839 UP	0.210861	0.0352183	100
MYB KD HUMAN GSE49286 CREEDSID GENE 1842 DOWN	-0.241104	0.0156709	100
MYB KD HUMAN GSE49286 CREEDSID GENE 1842 UP	0.338206	0.000578417	100
MYB KO MOUSE GSE19528 CREEDSID GENE 2197 DOWN	0.204428	0.0413322	100
MYB KO MOUSE GSE19528 CREEDSID GENE 2197 UP	-0.532229	1.20566e-08	100
MYB OE HUMAN GSE2815 CREEDSID GENE 1740 DOWN	-0.456658	1.79297e-06	100
MYB OE HUMAN GSE2815 CREEDSID GENE 1740 UP	-0.108467	0.282731	100
MYB OE HUMAN GSE2815 CREEDSID GENE 941 DOWN	-0.118308	0.241066	100
MYB OE HUMAN GSE2815 CREEDSID GENE 941 UP	-0.060006	0.553147	100
MYB OE HUMAN GSE2816 CREEDSID GENE 2154 DOWN	0.00816082	0.935773	100
MYB OE HUMAN GSE2816 CREEDSID GENE 2154 UP	-0.195644	0.0510887	100
MYBL1 KO MOUSE GSE28025 CREEDSID GENE 376 DOWN	0.00356436	0.971924	100
MYBL1 KO MOUSE GSE28025 CREEDSID GENE 376 UP	0.0742154	0.463048	100
MYBL1 KO MOUSE GSE28025 CREEDSID GENE 377 DOWN	0.280432	0.00471328	100
MYBL1 KO MOUSE GSE28025 CREEDSID GENE 377 UP	-0.167453	0.0958619	100
MYC ACTIVATION 21 DAYS MOUSE GSE4356 CREEDSID GENE 754 DOWN	0.17775	0.0768492	100
MYC ACTIVATION 21 DAYS MOUSE GSE4356 CREEDSID GENE 754 UP	0.348335	0.000383098	100
MYC ACTIVATION MOUSE GSE4356 CREEDSID GENE 750 DOWN	-0.00147615	0.988371	100
MYC ACTIVATION MOUSE GSE4356 CREEDSID GENE 750 UP	-0.0411881	0.684099	100
MYC ACTIVATION MOUSE GSE4356 CREEDSID GENE 751 DOWN	0.189883	0.058463	100
MYC ACTIVATION MOUSE GSE4356 CREEDSID GENE 751 UP	-0.0294749	0.770969	100
MYC ACTIVATION MOUSE GSE4356 CREEDSID GENE 752 DOWN	0.130705	0.194911	100
MYC ACTIVATION MOUSE GSE4356 CREEDSID GENE 752 UP	-0.168833	0.0931171	100
MYC ACTIVATION MOUSE GSE4356 CREEDSID GENE 753 DOWN	0.0613741	0.544118	100
MYC ACTIVATION MOUSE GSE4356 CREEDSID GENE 753 UP	-0.285893	0.00393381	100
MYC HYPERACTIVE HMEC HUMAN GSE66182 RNASEQ DOWN	-0.00460846	0.963704	100
MYC HYPERACTIVE HMEC HUMAN GSE66182 RNASEQ UP	0.505287	8.25057e-08	100
MYC KD HUMAN GSE22139 CREEDSID GENE 712 DOWN	-0.302526	0.00221891	100
MYC KD HUMAN GSE22139 CREEDSID GENE 712 UP	0.399136	3.89719e-05	100
MYC KD HUMAN GSE54872 CREEDSID GENE 1307 DOWN	-0.0732913	0.468652	100
MYC KD HUMAN GSE54872 CREEDSID GENE 1307 UP	0.504398	8.76605e-08	100
MYC KD HUMAN GSE54872 CREEDSID GENE 1308 DOWN	-0.0771557	0.445466	100
MYC KD HUMAN GSE54872 CREEDSID GENE 1308 UP	0.449409	2.72779e-06	100
MYC KD HUMAN GSE54872 CREEDSID GENE 1311 DOWN	-0.0730153	0.470333	100
MYC KD HUMAN GSE54872 CREEDSID GENE 1311 UP	0.105095	0.298053	100
MYC KD HUMAN GSE54872 CREEDSID GENE 1313 DOWN	-0.186559	0.0631004	100
MYC KD HUMAN GSE54872 CREEDSID GENE 1313 UP	-0.00676868	0.946712	100
MYC KD HUMAN GSE57538 CREEDSID GENE 1753 DOWN	0.0265107	0.793461	100
MYC KD HUMAN GSE57538 CREEDSID GENE 1753 UP	0.373225	0.000131044	100
MYC KD HUMAN GSE57538 CREEDSID GENE 1754 DOWN	0.6024	3.34696e-11	100
MYC KD HUMAN GSE57538 CREEDSID GENE 1754 UP	0.0354395	0.726301	100
MYC KD HUMAN GSE5823 CREEDSID GENE 136 DOWN	0.236628	0.017774	100
MYC KD HUMAN GSE5823 CREEDSID GENE 136 UP	0.321908	0.00109077	100
MYC KD HUMAN GSE5823 CREEDSID GENE 137 DOWN	0.481212	4.02008e-07	100
MYC KD HUMAN GSE5823 CREEDSID GENE 137 UP	0.0787039	0.436361	100
MYC KD HUMAN GSE5823 CREEDSID GENE 139 DOWN	0.481272	4.00483e-07	100
MYC KD HUMAN GSE5823 CREEDSID GENE 139 UP	0.298578	0.00254966	100
MYC KD HUMAN GSE5823 CREEDSID GENE 140 DOWN	0.267843	0.00705649	100
MYC KD HUMAN GSE5823 CREEDSID GENE 140 UP	-0.185635	0.0644414	100
MYC KD HUMAN GSE5823 CREEDSID GENE 2075 DOWN	0.101806	0.31351	100
MYC KD HUMAN GSE5823 CREEDSID GENE 2075 UP	-0.167549	0.0956689	100
MYC KD HUMAN GSE5823 CREEDSID GENE 2206 DOWN	-0.25973	0.00906502	100
MYC KD HUMAN GSE5823 CREEDSID GENE 2206 UP	0.182358	0.0693836	100
MYC KD HUMAN GSE5823 CREEDSID GENE 2220 DOWN	0.289337	0.00350352	100
MYC KD HUMAN GSE5823 CREEDSID GENE 2220 UP	0.152439	0.130003	100
MYC KD HUMAN GSE5823 CREEDSID GENE 2226 DOWN	0.132721	0.188054	100
MYC KD HUMAN GSE5823 CREEDSID GENE 2226 UP	0.161848	0.107669	100
MYC KD HUMAN GSE5823 CREEDSID GENE 2702 DOWN	-0.231707	0.0203624	100
MYC KD HUMAN GSE5823 CREEDSID GENE 2702 UP	-0.301482	0.00230238	100
MYC KD MOUSE GSE30323 CREEDSID GENE 2609 DOWN	-0.174317	0.0828179	100
MYC KD MOUSE GSE30323 CREEDSID GENE 2609 UP	0.519316	3.09459e-08	100
MYC KNOCKIN MOUSE GSE39443 CREEDSID GENE 1847 DOWN	-0.233687	0.0192842	100
MYC KNOCKIN MOUSE GSE39443 CREEDSID GENE 1847 UP	-0.267147	0.00721188	100
MYC KO MOUSE GSE58079 CREEDSID GENE 2553 DOWN	-0.107255	0.288177	100
MYC KO MOUSE GSE58079 CREEDSID GENE 2553 UP	-0.0108731	0.914498	100
MYC MYC VS WT MOUSE GSE55272 CREEDSID GENE 1817 DOWN	-0.262442	0.00834373	100
MYC MYC VS WT MOUSE GSE55272 CREEDSID GENE 1817 UP	0.240288	0.0160374	100
MYC MYC VS WT MOUSE GSE55272 CREEDSID GENE 1820 DOWN	-0.0316112	0.754877	100
MYC MYC VS WT MOUSE GSE55272 CREEDSID GENE 1820 UP	-0.499034	1.25954e-07	100
MYC OE HUMAN GSE43730 CREEDSID GENE 359 DOWN	0.320492	0.00115071	100
MYC OE HUMAN GSE43730 CREEDSID GENE 359 UP	0.0844044	0.403761	100
MYC OE MCF7 HUMAN GSE101738 RNASEQ DOWN	0.195608	0.0511323	100
MYC OE MCF7 HUMAN GSE101738 RNASEQ UP	0.500954	1.10708e-07	100
MYC OE MOUSE GSE10954 CREEDSID GENE 184 DOWN	0.197588	0.0487801	100
MYC OE MOUSE GSE10954 CREEDSID GENE 184 UP	0.300858	0.00235361	100
MYC OE MOUSE GSE27159 CREEDSID GENE 1273 DOWN	0.435392	5.97823e-06	100
MYC OE MOUSE GSE27159 CREEDSID GENE 1273 UP	0.16264	0.105935	100
MYC OE MOUSE GSE38304 CREEDSID GENE 1846 DOWN	0.213069	0.0333031	100
MYC OE MOUSE GSE38304 CREEDSID GENE 1846 UP	0.0242064	0.811062	100
MYC OE MOUSE GSE55272 CREEDSID GENE 1822 DOWN	-0.265191	0.0076649	100
MYC OE MOUSE GSE55272 CREEDSID GENE 1822 UP	-0.147759	0.142355	100
MYC OE MOUSE GSE55272 CREEDSID GENE 1824 DOWN	-0.157264	0.118145	100
MYC OE MOUSE GSE55272 CREEDSID GENE 1824 UP	0.154539	0.124734	100
MYC OE MOUSE GSE55272 CREEDSID GENE 1826 DOWN	0.400012	3.73393e-05	100
MYC OE MOUSE GSE55272 CREEDSID GENE 1826 UP	-0.237624	0.017286	100
MYC OE MOUSE GSE55272 CREEDSID GENE 1827 DOWN	0.147699	0.142519	100
MYC OE MOUSE GSE55272 CREEDSID GENE 1827 UP	-0.142142	0.158326	100
MYC OE U2OS HUMAN GSE59819 RNASEQ DOWN	-0.234395	0.0189107	100
MYC OE U2OS HUMAN GSE59819 RNASEQ UP	0.242496	0.0150624	100
MYC OE U2OS HUMAN GSE66789 RNASEQ DOWN	-0.234395	0.0189107	100
MYC OE U2OS HUMAN GSE66789 RNASEQ UP	0.242496	0.0150624	100
MYC OE U2OS HUMAN GSE66927 RNASEQ DOWN	0.341542	0.000505787	100
MYC OE U2OS HUMAN GSE66927 RNASEQ UP	-0.192151	0.0554617	100
MYC SILENCING HUMAN GSE22139 CREEDSID GENE 1007 DOWN	-0.33967	0.000545441	100
MYC SILENCING HUMAN GSE22139 CREEDSID GENE 1007 UP	0.44222	4.09691e-06	100
MYCN OE MOUSE GSE6077 CREEDSID GENE 40 DOWN	0.341878	0.000498956	100
MYCN OE MOUSE GSE6077 CREEDSID GENE 40 UP	-0.464614	1.11857e-06	100
MYCN SHRNA IMR575 HUMAN GSE80397 12HR RNASEQ DOWN	0.099538	0.324469	100
MYCN SHRNA IMR575 HUMAN GSE80397 12HR RNASEQ UP	0.0618902	0.540731	100
MYCN SHRNA IMR575 HUMAN GSE80397 24HR RNASEQ DOWN	-0.0377798	0.709014	100
MYCN SHRNA IMR575 HUMAN GSE80397 24HR RNASEQ UP	0.414101	1.84509e-05	100
MYCN SHRNA IMR575 HUMAN GSE80397 6HR RNASEQ DOWN	0.517636	3.48838e-08	100
MYCN SHRNA SKNBE2 HUMAN GSE84389 RNASEQ DOWN	-0.129493	0.19912	100
MYCN SHRNA SKNBE2 HUMAN GSE84389 RNASEQ UP	0.43526	6.02158e-06	100
MYOD1 MUT MOUSE GSE6487 CREEDSID GENE 1178 DOWN	0.431239	7.49285e-06	100
MYOD1 MUT MOUSE GSE6487 CREEDSID GENE 1178 UP	-0.221206	0.0269856	100
MYOD1 MUT MOUSE GSE6487 CREEDSID GENE 1179 DOWN	0.161428	0.108598	100
MYOD1 MUT MOUSE GSE6487 CREEDSID GENE 1179 UP	0.209697	0.0362647	100
MYOD1 MUT MOUSE GSE6487 CREEDSID GENE 1180 DOWN	0.218494	0.0289675	100
MYOD1 MUT MOUSE GSE6487 CREEDSID GENE 1180 UP	0.112031	0.267118	100
MYRF KO MOUSE GSE15303 CREEDSID GENE 2306 DOWN	0.474011	6.30841e-07	100
MYRF KO MOUSE GSE15303 CREEDSID GENE 2306 UP	0.373741	0.000128042	100
NANOG KD HUMAN GSE34904 CREEDSID GENE 1349 DOWN	0.0625863	0.536179	100
NANOG KD HUMAN GSE34904 CREEDSID GENE 1349 UP	-0.135566	0.17868	100
NANOG OE HUMAN GSE34920 CREEDSID GENE 1421 DOWN	-0.157264	0.118145	100
NANOG OE HUMAN GSE34920 CREEDSID GENE 1421 UP	0.0642784	0.525193	100
NANOG OE MOUSE GSE48370 CREEDSID GENE 2979 DOWN	-0.0332313	0.742741	100
NANOG OE MOUSE GSE48370 CREEDSID GENE 2979 UP	-0.377738	0.000106864	100
NANOG OE MOUSE GSE48370 CREEDSID GENE 2980 DOWN	-0.0180498	0.858532	100
NANOG OE MOUSE GSE48370 CREEDSID GENE 2980 UP	-0.345959	0.000422501	100
NCOA1 KD HUMAN GSE28645 CREEDSID GENE 888 DOWN	0.488737	2.48259e-07	100
NCOA1 KD HUMAN GSE28645 CREEDSID GENE 888 UP	0.0617582	0.541597	100
NCOA1 KO HUMAN GSE28645 CREEDSID GENE 1244 DOWN	0.478956	4.6348e-07	100
NCOA1 KO HUMAN GSE28645 CREEDSID GENE 1244 UP	0.0671107	0.507063	100
NCOA2 KO MOUSE GSE41558 CREEDSID GENE 3047 DOWN	-0.00136814	0.989221	100
NCOA2 KO MOUSE GSE41558 CREEDSID GENE 3047 UP	0.247357	0.0130958	100
NCOA2 KO MOUSE GSE41558 CREEDSID GENE 46 DOWN	0.0641344	0.526124	100
NCOA2 KO MOUSE GSE41558 CREEDSID GENE 46 UP	0.310771	0.00164986	100
NCOA2 KO MOUSE GSE55002 CREEDSID GENE 199 DOWN	-0.242724	0.0149647	100
NCOA2 KO MOUSE GSE55002 CREEDSID GENE 199 UP	0.0664386	0.511335	100
NCOA3 KD MOUSE GSE50017 CREEDSID GENE 1711 DOWN	0.59898	4.61112e-11	100
NCOA3 KD MOUSE GSE50017 CREEDSID GENE 1711 UP	0.137618	0.172133	100
NCOA3 KD MOUSE GSE50017 CREEDSID GENE 1712 DOWN	0.427591	9.11502e-06	100
NCOA3 KD MOUSE GSE50017 CREEDSID GENE 1712 UP	0.285893	0.00393381	100
NEUROD1 DEFICIENCY MOUSE GSE6030 CREEDSID GENE 639 DOWN	0.526553	1.83354e-08	100
NEUROD1 DEFICIENCY MOUSE GSE6030 CREEDSID GENE 639 UP	0.0572337	0.571662	100
NEUROD1 KO MOUSE GSE35396 CREEDSID GENE 3089 DOWN	0.115032	0.254436	100
NEUROD1 KO MOUSE GSE35396 CREEDSID GENE 3089 UP	0.608125	1.94097e-11	100
NEUROD1 KO MOUSE GSE35396 CREEDSID GENE 3091 DOWN	0.303906	0.00211276	100
NEUROD1 KO MOUSE GSE35396 CREEDSID GENE 3091 UP	0.216994	0.0301158	100
NEUROD1 KO MOUSE GSE35396 CREEDSID GENE 3092 DOWN	0.105359	0.296834	100
NEUROD1 KO MOUSE GSE35396 CREEDSID GENE 3092 UP	0.588131	1.24312e-10	100
NEUROD1 KO MOUSE GSE35396 CREEDSID GENE 3093 DOWN	0.131365	0.192647	100
NEUROD1 KO MOUSE GSE35396 CREEDSID GENE 3093 UP	0.474587	6.08736e-07	100
NEUROG1 OE HUMAN GSE18296 CREEDSID GENE 1426 DOWN	0.328473	0.000848355	100
NEUROG1 OE HUMAN GSE18296 CREEDSID GENE 1426 UP	0.422058	1.22168e-05	100
NEUROG3 OE MOUSE GSE3653 CREEDSID GENE 1658 DOWN	-0.359484	0.000239503	100
NEUROG3 OE MOUSE GSE3653 CREEDSID GENE 1658 UP	0.384002	8.011e-05	100
NEUROG3 OE MOUSE GSE3653 CREEDSID GENE 1660 DOWN	-0.0253465	0.802341	100
NEUROG3 OE MOUSE GSE3653 CREEDSID GENE 1660 UP	-0.381722	8.90289e-05	100
NEUROG3 OE MOUSE GSE3653 CREEDSID GENE 1664 DOWN	-0.408317	2.47388e-05	100
NEUROG3 OE MOUSE GSE3653 CREEDSID GENE 1664 UP	0.235944	0.0181159	100
NEUROG3 OE MOUSE GSE3653 CREEDSID GENE 2289 DOWN	-0.000348035	0.997258	100
NEUROG3 OE MOUSE GSE3653 CREEDSID GENE 2289 UP	-0.374137	0.000125781	100
NEUROG3 OE MOUSE GSE3653 CREEDSID GENE 2290 DOWN	-0.0561176	0.579197	100
NEUROG3 OE MOUSE GSE3653 CREEDSID GENE 2290 UP	-0.137594	0.172209	100
NEUROG3 OE MOUSE GSE3653 CREEDSID GENE 2585 DOWN	-0.312583	0.00154407	100
NEUROG3 OE MOUSE GSE3653 CREEDSID GENE 2585 UP	0.168413	0.0939458	100
NFATC3 OE MOUSE GSE58960 CREEDSID GENE 1416 DOWN	-0.152667	0.129423	100
NFATC3 OE MOUSE GSE58960 CREEDSID GENE 1416 UP	0.344842	0.000442266	100
NFE2L1 KD HUMAN GSE50588 CREEDSID GENE 2804 DOWN	0.234335	0.0189421	100
NFE2L1 KD HUMAN GSE50588 CREEDSID GENE 2804 UP	0.178542	0.075522	100
NFE2L1 KO MOUSE GSE867 CREEDSID GENE 893 DOWN	-0.355716	0.000281255	100
NFE2L1 KO MOUSE GSE867 CREEDSID GENE 893 UP	0.396604	4.40736e-05	100
NFE2L2 DEFICIENCY MOUSE GSE7810 CREEDSID GENE 1048 DOWN	0.359844	0.000235829	100
NFE2L2 DEFICIENCY MOUSE GSE7810 CREEDSID GENE 1048 UP	-0.22165	0.0266724	100
NFE2L2 DEFICIENCY MOUSE GSE8969 CREEDSID GENE 183 DOWN	0.287045	0.00378489	100
NFE2L2 DEFICIENCY MOUSE GSE8969 CREEDSID GENE 183 UP	-0.249805	0.0121927	100
NFE2L2 KD HUMAN GSE38332 CREEDSID GENE 2212 DOWN	0.0148335	0.883544	100
NFE2L2 KD HUMAN GSE38332 CREEDSID GENE 2212 UP	0.326853	0.000903114	100
NFE2L2 KNOCKOUT FEMALE MOUSE GSE867 CREEDSID GENE 1363 DOWN	0.0821962	0.416215	100
NFE2L2 KNOCKOUT FEMALE MOUSE GSE867 CREEDSID GENE 1363 UP	-0.12252	0.224603	100
NFE2L2 KO MOUSE GSE18344 CREEDSID GENE 1258 DOWN	0.174569	0.0823674	100
NFE2L2 KO MOUSE GSE18344 CREEDSID GENE 1258 UP	-0.0974017	0.335013	100
NFE2L2 KO MOUSE GSE18344 CREEDSID GENE 1259 DOWN	0.183834	0.0671202	100
NFE2L2 KO MOUSE GSE18344 CREEDSID GENE 1259 UP	-0.206349	0.0394209	100
NFE2L2 KO MOUSE GSE18344 CREEDSID GENE 1260 DOWN	0.144122	0.152549	100
NFE2L2 KO MOUSE GSE18344 CREEDSID GENE 1260 UP	0.326877	0.000902279	100
NFE2L2 KO MOUSE GSE18344 CREEDSID GENE 1261 DOWN	-0.236256	0.0179592	100
NFE2L2 KO MOUSE GSE18344 CREEDSID GENE 1261 UP	0.0331233	0.743548	100
NFE2L2 KO MOUSE GSE18344 CREEDSID GENE 1262 DOWN	0.247729	0.0129549	100
NFE2L2 KO MOUSE GSE18344 CREEDSID GENE 1262 UP	-0.107831	0.28558	100
NFE2L2 KO MOUSE GSE18344 CREEDSID GENE 1263 DOWN	0.468227	8.99324e-07	100
NFE2L2 KO MOUSE GSE18344 CREEDSID GENE 1263 UP	-0.239268	0.0165059	100
NFE2L2 KO MOUSE GSE18344 CREEDSID GENE 2187 DOWN	-0.113867	0.259307	100
NFE2L2 KO MOUSE GSE18344 CREEDSID GENE 2187 UP	0.106847	0.290025	100
NFE2L2 KO MOUSE GSE18344 CREEDSID GENE 959 DOWN	-0.207789	0.0380363	100
NFE2L2 KO MOUSE GSE18344 CREEDSID GENE 959 UP	0.0446565	0.65909	100
NFE2L2 KO MOUSE GSE18344 CREEDSID GENE 960 DOWN	0.228707	0.0220945	100
NFE2L2 KO MOUSE GSE18344 CREEDSID GENE 960 UP	-0.0354275	0.72639	100
NFE2L2 KO MOUSE GSE18344 CREEDSID GENE 961 DOWN	0.192979	0.054398	100
NFE2L2 KO MOUSE GSE18344 CREEDSID GENE 961 UP	-0.256118	0.0101105	100
NFE2L2 KO MOUSE GSE18344 CREEDSID GENE 962 DOWN	0.0178938	0.859742	100
NFE2L2 KO MOUSE GSE18344 CREEDSID GENE 962 UP	-0.198788	0.0473986	100
NFE2L2 KO MOUSE GSE18344 CREEDSID GENE 963 DOWN	-0.0277108	0.784333	100
NFE2L2 KO MOUSE GSE18344 CREEDSID GENE 963 UP	-0.0320312	0.751725	100
NFE2L2 KO MOUSE GSE18344 CREEDSID GENE 964 DOWN	0.0138494	0.891221	100
NFE2L2 KO MOUSE GSE18344 CREEDSID GENE 964 UP	0.0365557	0.718039	100
NFE2L2 KO MOUSE GSE18344 CREEDSID GENE 965 DOWN	0.18471	0.0658055	100
NFE2L2 KO MOUSE GSE18344 CREEDSID GENE 965 UP	0.231695	0.0203691	100
NFE2L2 KO MOUSE GSE18344 CREEDSID GENE 966 DOWN	0.0251905	0.803533	100
NFE2L2 KO MOUSE GSE18344 CREEDSID GENE 966 UP	-0.00825683	0.935019	100
NFE2L2 KO MOUSE GSE29632 CREEDSID GENE 2152 DOWN	0.0351035	0.728795	100
NFE2L2 KO MOUSE GSE29632 CREEDSID GENE 2152 UP	0.237288	0.0174493	100
NFE2L2 KO MOUSE GSE35124 CREEDSID GENE 2151 DOWN	-0.111059	0.271317	100
NFE2L2 KO MOUSE GSE35124 CREEDSID GENE 2151 UP	-0.174089	0.0832272	100
NFE2L2 KO MOUSE GSE39629 CREEDSID GENE 2196 DOWN	-0.203864	0.0419081	100
NFE2L2 KO MOUSE GSE39629 CREEDSID GENE 2196 UP	-0.0838164	0.407056	100
NFE2L2 KO MOUSE GSE48879 CREEDSID GENE 2834 DOWN	-0.0857606	0.396222	100
NFE2L2 KO MOUSE GSE48879 CREEDSID GENE 2834 UP	0.50303	9.62066e-08	100
NFE2L2 KO MOUSE GSE867 CREEDSID GENE 1362 DOWN	0.151995	0.131138	100
NFE2L2 KO MOUSE GSE867 CREEDSID GENE 1362 UP	-0.198704	0.0474942	100
NFE2L2 KO MOUSE GSE867 CREEDSID GENE 726 DOWN	0.210309	0.0357114	100
NFE2L2 KO MOUSE GSE867 CREEDSID GENE 726 UP	-0.164272	0.10243	100
NFE2L2 KO MOUSE GSE8969 CREEDSID GENE 2190 DOWN	-0.230651	0.0209583	100
NFE2L2 KO MOUSE GSE8969 CREEDSID GENE 2190 UP	0.293981	0.00299015	100
NFE2L2 MUT MOUSE GSE35160 CREEDSID GENE 624 DOWN	0.154239	0.125476	100
NFE2L2 MUT MOUSE GSE35160 CREEDSID GENE 624 UP	-0.106691	0.290734	100
NFIA DEFICIENCY MOUSE GSE4623 CREEDSID GENE 666 DOWN	0.479568	4.45975e-07	100
NFIA DEFICIENCY MOUSE GSE4623 CREEDSID GENE 666 UP	0.574905	3.9672e-10	100
NFIA DEFICIENCY MOUSE GSE4623 CREEDSID GENE 667 DOWN	0.467711	9.27936e-07	100
NFIA DEFICIENCY MOUSE GSE4623 CREEDSID GENE 667 UP	0.0180378	0.858625	100
NFIX KD MOUSE GSE45492 CREEDSID GENE 2846 DOWN	0.255314	0.0103571	100
NFIX KD MOUSE GSE45492 CREEDSID GENE 2846 UP	-0.0442124	0.662271	100
NFKB1 ACTIVATION HUMAN GSE20736 CREEDSID GENE 2522 DOWN	0.337282	0.000600161	100
NFKB1 ACTIVATION HUMAN GSE20736 CREEDSID GENE 2522 UP	0.30105	0.00233774	100
NFKB1 INACTIVATION HUMAN GSE20667 CREEDSID GENE 2573 DOWN	-0.108371	0.28316	100
NFKB1 INACTIVATION HUMAN GSE20667 CREEDSID GENE 2573 UP	0.0861686	0.39397	100
NFKB1 INACTIVATION HUMAN GSE20667 CREEDSID GENE 2574 DOWN	-0.331341	0.000758789	100
NFKB1 INACTIVATION HUMAN GSE20667 CREEDSID GENE 2574 UP	0.0129013	0.898627	100
NFKB1 INACTIVATION HUMAN GSE20667 CREEDSID GENE 2575 DOWN	-0.27754	0.00517957	100
NFKB1 INACTIVATION HUMAN GSE20667 CREEDSID GENE 2575 UP	0.0333753	0.741665	100
NFKB1 INACTIVATION HUMAN GSE20667 CREEDSID GENE 2576 DOWN	-0.0231263	0.819346	100
NFKB1 INACTIVATION HUMAN GSE20667 CREEDSID GENE 2576 UP	-0.323552	0.00102476	100
NFKB1 INACTIVATION HUMAN GSE20667 CREEDSID GENE 2577 DOWN	-0.161608	0.108199	100
NFKB1 INACTIVATION HUMAN GSE20667 CREEDSID GENE 2577 UP	-0.269511	0.00669606	100
NFKB1 KD HUMAN GSE65363 CREEDSID GENE 1558 DOWN	0.396952	4.33372e-05	100
NFKB1 KD HUMAN GSE65363 CREEDSID GENE 1558 UP	0.228275	0.022354	100
NFKB1 OE HEK293 HUMAN GSE57027 RNASEQ DOWN	0.288461	0.00360876	100
NFKB1 OE HEK293 HUMAN GSE57027 RNASEQ UP	-0.310291	0.00167896	100
NFKB2 KD HUMAN GSE50588 CREEDSID GENE 2806 DOWN	0.0182298	0.857136	100
NFKB2 KD HUMAN GSE50588 CREEDSID GENE 2806 UP	0.059634	0.555615	100
NFXL1 KD HUMAN GSE23674 CREEDSID GENE 2439 DOWN	-0.173249	0.0847489	100
NFXL1 KD HUMAN GSE23674 CREEDSID GENE 2439 UP	0.159016	0.114052	100
NFYA KD MOUSE GSE56838 CREEDSID GENE 1341 DOWN	-0.145671	0.148144	100
NFYA KD MOUSE GSE56838 CREEDSID GENE 1341 UP	0.493069	1.87108e-07	100
NFYA SIRNA HCT116 HUMAN GSE56788 RNASEQ DOWN	0.184626	0.0659306	100
NFYA SIRNA HCT116 HUMAN GSE56788 RNASEQ UP	0.350915	0.000344161	100
NFYB KD MOUSE GSE56838 CREEDSID GENE 1342 DOWN	0.0973657	0.335192	100
NFYB KD MOUSE GSE56838 CREEDSID GENE 1342 UP	0.582994	1.96306e-10	100
NFYC KD HUMAN GSE50588 CREEDSID GENE 2822 DOWN	0.125113	0.214874	100
NFYC KD HUMAN GSE50588 CREEDSID GENE 2822 UP	0.196868	0.0496249	100
NFYC KD MOUSE GSE56838 CREEDSID GENE 1343 DOWN	-0.303162	0.00216941	100
NFYC KD MOUSE GSE56838 CREEDSID GENE 1343 UP	0.327225	0.000890262	100
NKX25 SHRNA H1 HUMAN GSE69618 DAY10 RNASEQ DOWN	0.513639	4.62633e-08	100
NKX25 SHRNA H1 HUMAN GSE69618 DAY10 RNASEQ UP	0.3555	0.000283841	100
NKX25 SHRNA H1 HUMAN GSE69618 DAY2 RNASEQ DOWN	0.0192379	0.849326	100
NKX25 SHRNA H1 HUMAN GSE69618 DAY2 RNASEQ UP	-0.208389	0.0374716	100
NKX25 SHRNA H1 HUMAN GSE69618 DAY6 RNASEQ DOWN	0.536922	8.4756e-09	100
NKX25 SHRNA H1 HUMAN GSE69618 DAY6 RNASEQ UP	0.44036	4.5448e-06	100
NME2 INDUCTION HUMAN GSE40194 CREEDSID GENE 2959 DOWN	0.294833	0.00290367	100
NME2 INDUCTION HUMAN GSE40194 CREEDSID GENE 2959 UP	-0.229211	0.021795	100
NR1I2 KO HUMAN GSE55746 CREEDSID GENE 2903 DOWN	0.18435	0.0663432	100
NR1I2 KO HUMAN GSE55746 CREEDSID GENE 2903 UP	0.0638944	0.527677	100
NR1I2 KO MOUSE GSE23780 CREEDSID GENE 2165 DOWN	-0.170057	0.0907348	100
NR1I2 KO MOUSE GSE23780 CREEDSID GENE 2165 UP	-0.123468	0.221009	100
NR1I3 KNOCKIN BACKGROUND MOUSE GSE40120 CREEDSID GENE 3071 DOWN	0.438032	5.17057e-06	100
NR1I3 KNOCKIN BACKGROUND MOUSE GSE40120 CREEDSID GENE 3071 UP	0.192103	0.0555238	100
NR1I3 KNOCKIN MOUSE GSE40120 CREEDSID GENE 3068 DOWN	0.173957	0.0834648	100
NR1I3 KNOCKIN MOUSE GSE40120 CREEDSID GENE 3068 UP	0.428515	8.67547e-06	100
NR1I3 KNOCKIN MOUSE GSE40120 CREEDSID GENE 3069 DOWN	0.0679268	0.501899	100
NR1I3 KNOCKIN MOUSE GSE40120 CREEDSID GENE 3069 UP	0.313291	0.00150444	100
NR1I3 KNOCKIN MOUSE GSE40120 CREEDSID GENE 3070 DOWN	-0.0611461	0.545618	100
NR1I3 KNOCKIN MOUSE GSE40120 CREEDSID GENE 3070 UP	0.0453885	0.653857	100
NR1I3 KO MOUSE GSE40120 CREEDSID GENE 3054 DOWN	0.00124812	0.990167	100
NR1I3 KO MOUSE GSE40120 CREEDSID GENE 3054 UP	0.156688	0.119516	100
NR1I3 KO MOUSE GSE40120 CREEDSID GENE 3055 DOWN	0.127429	0.206437	100
NR1I3 KO MOUSE GSE40120 CREEDSID GENE 3055 UP	0.356604	0.000270851	100
NR1I3 KO MOUSE GSE40120 CREEDSID GENE 3066 DOWN	-0.140906	0.162013	100
NR1I3 KO MOUSE GSE40120 CREEDSID GENE 3066 UP	0.099886	0.322772	100
NR1I3 KO MOUSE GSE40120 CREEDSID GENE 3067 DOWN	0.260282	0.00891392	100
NR1I3 KO MOUSE GSE40120 CREEDSID GENE 3067 UP	0.300294	0.0024008	100
NR2C2 KD HUMAN GSE16219 CREEDSID GENE 2628 DOWN	0.0321752	0.750645	100
NR2C2 KD HUMAN GSE16219 CREEDSID GENE 2628 UP	-0.425467	1.02061e-05	100
NR2C2 KO HUMAN GSE52452 CREEDSID GENE 2714 DOWN	0.123288	0.221688	100
NR2C2 KO HUMAN GSE52452 CREEDSID GENE 2714 UP	0.434767	6.18578e-06	100
NR2C2 KO MOUSE GSE21903 CREEDSID GENE 2200 DOWN	0.110459	0.273931	100
NR2C2 KO MOUSE GSE21903 CREEDSID GENE 2200 UP	-0.574029	4.27642e-10	100
NR2C2 KO MOUSE GSE3065 CREEDSID GENE 2722 DOWN	-0.448701	2.84046e-06	100
NR2C2 KO MOUSE GSE3065 CREEDSID GENE 2722 UP	0.0136694	0.892627	100
NR2E3 OE MOUSE GSE5338 CREEDSID GENE 2384 DOWN	0.695386	9.91747e-16	100
NR2E3 OE MOUSE GSE5338 CREEDSID GENE 2384 UP	0.405533	2.84347e-05	100
NR2F2 KD HUMAN GSE33182 CREEDSID GENE 822 DOWN	-0.213405	0.0330195	100
NR2F2 KD HUMAN GSE33182 CREEDSID GENE 822 UP	0.294701	0.00291692	100
NR2F2 KD HUMAN GSE47438 CREEDSID GENE 2214 DOWN	0.106907	0.289753	100
NR2F2 KD HUMAN GSE47438 CREEDSID GENE 2214 UP	-0.0821362	0.416557	100
NR2F2 KD HUMAN GSE47438 CREEDSID GENE 2217 DOWN	-0.253861	0.0108158	100
NR2F2 KD HUMAN GSE47438 CREEDSID GENE 2217 UP	0.210321	0.0357006	100
NR2F2 KO MOUSE GSE46496 CREEDSID GENE 2412 DOWN	0.271167	0.00635445	100
NR2F2 KO MOUSE GSE46496 CREEDSID GENE 2412 UP	0.333789	0.000689272	100
NR3C1 KD HUMAN GSE50588 CREEDSID GENE 2808 DOWN	0.326565	0.000913179	100
NR3C1 KD HUMAN GSE50588 CREEDSID GENE 2808 UP	-0.23586	0.0181583	100
NR3C1 KO MOUSE GSE23724 CREEDSID GENE 3014 DOWN	-0.0253945	0.801974	100
NR3C1 KO MOUSE GSE23724 CREEDSID GENE 3014 UP	0.441332	4.30528e-06	100
NR4A2 OE HUMAN GSE58475 CREEDSID GENE 1431 DOWN	-0.202892	0.0429164	100
NR4A2 OE HUMAN GSE58475 CREEDSID GENE 1431 UP	-0.185191	0.065094	100
NR4A2 OE MOUSE GSE3571 CREEDSID GENE 1290 DOWN	-0.242052	0.0152542	100
NR4A2 OE MOUSE GSE3571 CREEDSID GENE 1290 UP	0.411617	2.09412e-05	100
NR4A2 OE MOUSE GSE3571 CREEDSID GENE 3121 DOWN	0.411617	2.09412e-05	100
NR4A2 OE MOUSE GSE3571 CREEDSID GENE 3121 UP	-0.247621	0.0129957	100
NR5A2 KD HUMAN GSE47803 CREEDSID GENE 1818 DOWN	0.0450405	0.656343	100
NR5A2 KD HUMAN GSE47803 CREEDSID GENE 1818 UP	0.233231	0.019528	100
NR5A2 KD HUMAN GSE47803 CREEDSID GENE 1819 DOWN	0.183858	0.0670839	100
NR5A2 KD HUMAN GSE47803 CREEDSID GENE 1819 UP	0.359232	0.000242106	100
NRF1 KO MOUSE GSE35124 CREEDSID GENE 2150 DOWN	0.0942694	0.35086	100
NRF1 KO MOUSE GSE35124 CREEDSID GENE 2150 UP	-0.090129	0.372513	100
NRL DEFICIENCY MOUSE GSE4051 CREEDSID GENE 262 DOWN	0.58021	2.5064e-10	100
NRL DEFICIENCY MOUSE GSE4051 CREEDSID GENE 262 UP	0.0860126	0.39483	100
NRL DEFICIENCY MOUSE GSE4051 CREEDSID GENE 263 DOWN	0.704446	2.89617e-16	100
NRL DEFICIENCY MOUSE GSE4051 CREEDSID GENE 263 UP	0.167213	0.0963457	100
NRL DEFICIENCY MOUSE GSE4051 CREEDSID GENE 264 DOWN	0.632295	1.71634e-12	100
NRL DEFICIENCY MOUSE GSE4051 CREEDSID GENE 264 UP	0.0981338	0.331375	100
NRL DEFICIENCY MOUSE GSE4051 CREEDSID GENE 265 DOWN	0.481524	3.94142e-07	100
NRL DEFICIENCY MOUSE GSE4051 CREEDSID GENE 265 UP	0.527501	1.71047e-08	100
NRL DEFICIENCY MOUSE GSE4051 CREEDSID GENE 266 DOWN	0.454281	2.05956e-06	100
NRL DEFICIENCY MOUSE GSE4051 CREEDSID GENE 266 UP	0.732541	4.65363e-18	100
NRL DEFICIENCY MOUSE GSE8972 CREEDSID GENE 656 DOWN	0.203528	0.0422544	100
NRL DEFICIENCY MOUSE GSE8972 CREEDSID GENE 656 UP	-0.266823	0.00728525	100
NRL DEFICIENCY MOUSE GSE8972 CREEDSID GENE 657 DOWN	0.455926	1.87141e-06	100
NRL DEFICIENCY MOUSE GSE8972 CREEDSID GENE 657 UP	-0.0538014	0.594979	100
NRL DEFICIENCY MOUSE GSE8972 CREEDSID GENE 658 DOWN	0.371317	0.000142721	100
NRL DEFICIENCY MOUSE GSE8972 CREEDSID GENE 658 UP	0.517912	3.42056e-08	100
NRL KO MOUSE GSE4051 CREEDSID GENE 2726 DOWN	0.593495	7.64796e-11	100
NRL KO MOUSE GSE4051 CREEDSID GENE 2726 UP	0.692169	1.51859e-15	100
ONECUT1 KO MOUSE GSE57917 CREEDSID GENE 1440 DOWN	0.125917	0.211917	100
ONECUT1 KO MOUSE GSE57917 CREEDSID GENE 1440 UP	-0.198836	0.047344	100
ONECUT2 KO MOUSE GSE57918 CREEDSID GENE 2797 DOWN	0.435176	6.04932e-06	100
ONECUT2 KO MOUSE GSE57918 CREEDSID GENE 2797 UP	0.133369	0.185887	100
OTX2 KO MOUSE GSE27630 CREEDSID GENE 78 DOWN	0.514071	4.48804e-08	100
OTX2 KO MOUSE GSE27630 CREEDSID GENE 78 UP	0.385791	7.37052e-05	100
OTX2 SILENCING HUMAN GSE22875 CREEDSID GENE 163 DOWN	-0.401692	3.43856e-05	100
OTX2 SILENCING HUMAN GSE22875 CREEDSID GENE 163 UP	0.584062	1.78631e-10	100
OVOL1 KD BEWO HUMAN GSE66962 RNASEQ DOWN	0.519148	3.13197e-08	100
OVOL1 KD BEWO HUMAN GSE66962 RNASEQ UP	0.134941	0.180707	100
OVOL1 KO MOUSE GSE55071 CREEDSID GENE 2560 DOWN	0.353495	0.000308898	100
OVOL1 KO MOUSE GSE55071 CREEDSID GENE 2560 UP	-0.0274827	0.786065	100
OVOL1 KO MOUSE GSE55072 CREEDSID GENE 2617 DOWN	0.0263306	0.794832	100
OVOL1 KO MOUSE GSE55072 CREEDSID GENE 2617 UP	-0.133705	0.184771	100
OVOL1 OE MDA HUMAN GSE51975 RNASEQ DOWN	0.319172	0.00120926	100
OVOL1 OE MDA HUMAN GSE51975 RNASEQ UP	0.281956	0.00448294	100
OVOL1 OE PC3 HUMAN GSE48230 RNASEQ DOWN	0.0916532	0.364449	100
OVOL1 OE PC3 HUMAN GSE48230 RNASEQ UP	0.10189	0.313109	100
OVOL2 KO MOUSE GSE53923 CREEDSID GENE 1486 DOWN	-0.257726	0.00963267	100
OVOL2 KO MOUSE GSE53923 CREEDSID GENE 1486 UP	0.329265	0.000822703	100
OVOL2 OE MDA HUMAN GSE51975 RNASEQ DOWN	-0.159112	0.113831	100
OVOL2 OE MDA HUMAN GSE51975 RNASEQ UP	0.236076	0.0180495	100
OVOL2 OE MOUSE GSE55074 CREEDSID GENE 2603 DOWN	-0.310207	0.0016841	100
OVOL2 OE MOUSE GSE55074 CREEDSID GENE 2603 UP	-0.0514251	0.611367	100
OVOL2 OE PC3 HUMAN GSE48230 RNASEQ DOWN	-0.0611461	0.545618	100
OVOL2 OE PC3 HUMAN GSE48230 RNASEQ UP	0.172937	0.0853198	100
PAX2 SIRNA REP HUMAN GSE59781 RNASEQ DOWN	0.455878	1.87666e-06	100
PAX2 SIRNA REP HUMAN GSE59781 RNASEQ UP	0.263162	0.00816094	100
PAX3 KD HUMAN GSE16249 CREEDSID GENE 2757 DOWN	0.385047	7.63101e-05	100
PAX3 KD HUMAN GSE16249 CREEDSID GENE 2757 UP	-0.0315872	0.755057	100
PAX3 KNOCKIN MOUSE GSE11400 CREEDSID GENE 625 DOWN	0.263546	0.0080649	100
PAX3 KNOCKIN MOUSE GSE11400 CREEDSID GENE 625 UP	0.17769	0.0769505	100
PAX5 KD HUMAN GSE50588 CREEDSID GENE 2810 DOWN	-0.176826	0.0784211	100
PAX5 KD HUMAN GSE50588 CREEDSID GENE 2810 UP	0.245785	0.0137059	100
PAX5 OE HUMAN GSE44244 CREEDSID GENE 574 DOWN	-0.163888	0.103246	100
PAX5 OE HUMAN GSE44244 CREEDSID GENE 574 UP	0.131305	0.192852	100
PAX5 OE HUMAN GSE44244 CREEDSID GENE 575 DOWN	0.133033	0.187008	100
PAX5 OE HUMAN GSE44244 CREEDSID GENE 575 UP	0.272859	0.00602144	100
PAX5 SIRNA MCF7 HUMAN GSE79586 RNASEQ DOWN	0.31544	0.00138977	100
PAX5 SIRNA MCF7 HUMAN GSE79586 RNASEQ UP	0.286517	0.0038525	100
PAX5 SIRNA T47D HUMAN GSE79586 RNASEQ DOWN	0.146091	0.146966	100
PAX5 SIRNA T47D HUMAN GSE79586 RNASEQ UP	0.582466	2.05653e-10	100
PAX6 KO MOUSE GSE45143 CREEDSID GENE 3098 DOWN	-0.280228	0.0047449	100
PAX6 KO MOUSE GSE45143 CREEDSID GENE 3098 UP	0.292793	0.0031146	100
PAX7 OE H9 HUMAN GSE98976 MESOD RNASEQ DOWN	0.166085	0.0986455	100
PAX7 OE H9 HUMAN GSE98976 MESOD RNASEQ UP	0.653825	1.64278e-13	100
PAX7 OE H9 HUMAN GSE98976 PROLIFMYOG RNASEQ DOWN	0.0605461	0.549575	100
PAX7 OE H9 HUMAN GSE98976 PROLIFMYOG RNASEQ UP	0.576406	3.48694e-10	100
PBRM1 OE CAKI2 HUMAN GSE76199 RNASEQ DOWN	0.469223	8.46445e-07	100
PBRM1 OE CAKI2 HUMAN GSE76199 RNASEQ UP	-0.196868	0.0496249	100
PBX1 OE MOUSE GSE22313 CREEDSID GENE 2627 DOWN	-0.198716	0.0474806	100
PBX1 OE MOUSE GSE22313 CREEDSID GENE 2627 UP	0.154755	0.124201	100
PBX3 OE SMMC7721 HUMAN GSE71261 RNASEQ DOWN	0.139658	0.165801	100
PBX3 OE SMMC7721 HUMAN GSE71261 RNASEQ UP	-0.433927	6.47592e-06	100
PCGF2 KD HUMAN GSE7578 CREEDSID GENE 130 DOWN	-0.0347315	0.73156	100
PCGF2 KD HUMAN GSE7578 CREEDSID GENE 130 UP	0.387171	6.90915e-05	100
PCGF6 KD MOUSE GSE56126 CREEDSID GENE 1340 DOWN	0.109019	0.280274	100
PCGF6 KD MOUSE GSE56126 CREEDSID GENE 1340 UP	0.306931	0.00189603	100
PDX1 KO MOUSE GSE29048 CREEDSID GENE 387 DOWN	-0.292589	0.00313644	100
PDX1 KO MOUSE GSE29048 CREEDSID GENE 387 UP	0.135098	0.180199	100
PGR KO MOUSE GSE39920 CREEDSID GENE 3077 DOWN	0.500666	1.12877e-07	100
PGR KO MOUSE GSE39920 CREEDSID GENE 3077 UP	0.114299	0.257492	100
PGR KO MOUSE GSE39920 CREEDSID GENE 3078 DOWN	0.471155	7.52164e-07	100
PGR KO MOUSE GSE39920 CREEDSID GENE 3078 UP	0.0886529	0.380426	100
PGR KO MOUSE GSE39920 CREEDSID GENE 3079 DOWN	0.44144	4.27941e-06	100
PGR KO MOUSE GSE39920 CREEDSID GENE 3079 UP	0.0575578	0.569483	100
PGR KO MOUSE GSE39920 CREEDSID GENE 3080 DOWN	0.0910531	0.367611	100
PGR KO MOUSE GSE39920 CREEDSID GENE 3080 UP	0.319508	0.0011941	100
PGR SIRNA HESC HUMAN GSE94036 RNASEQ DOWN	0.515428	4.07914e-08	100
PGR SIRNA HESC HUMAN GSE94036 RNASEQ UP	0.156484	0.120004	100
PHF20 SHRNA H1792 HUMAN GSE82115 RNASEQ DOWN	0.160192	0.111367	100
PHF20 SHRNA H1792 HUMAN GSE82115 RNASEQ UP	0.197876	0.0484456	100
PIN1 DEPLETION HUMAN GSE26262 CREEDSID GENE 477 DOWN	-0.233099	0.0195991	100
PIN1 DEPLETION HUMAN GSE26262 CREEDSID GENE 477 UP	0.334245	0.000676985	100
PITX2 KO 786O HUMAN GSE67844 RNASEQ DOWN	0.386331	7.18667e-05	100
PITX2 KO 786O HUMAN GSE67844 RNASEQ UP	0.497822	1.36586e-07	100
[truncated: 643 more rows]

[truncated: 1 more sheets: UU NOnc DB]
